# Supplementary material for: Comprehensive Lineage Tracing Maps the Landscape of Cell Fate Decisions in Mouse Embryogenesis
Source: bioRxiv. 2026 Jul 17:2026.05.07.722278. Originally published 2026 May 9. Preprint. [Version 2] doi: 10.64898/2026.05.07.722278 (PMC13174701; doi:10.64898/2026.05.07.722278)
Supplement: Supplement 1 [file media-1.xlsx]

## Sheet: S1
embryo	n_cells	n_tracing	n_captures	mean_umis	n_clones	chimerism_rate	detection_rate	edit_frac	avg_tree_depth	branches_marked	unique_leaves	cell_total_estimate	recovery_estimate
E7.5-R1	1342	1032	1	50381.2	2	0.77	0.98	0.52	9.76	0.87	0.99	3825	0.35
E7.5-R2	1838	1298	1	34350.8	6	0.72	0.94	0.43	8.51	0.89	0.99	6750	0.27
E7.5-R3	1468	1374	1	46638.4	3	0.97	0.96	0.46	8.93	0.84	0.99	7687	0.19
E8.0-R1	4498	4203	1	21654.9	3	0.94	0.94	0.51	10.31	0.82	0.98	14375	0.31
E8.0-R2	10681	7748	1	10392.3	2	0.73	0.95	0.47	11.15	0.83	0.99	19375	0.55
E8.0-R3	6763	5708	1	16371.5	6	0.85	0.94	0.44	9.83	0.85	0.99	12500	0.54
E8.5-R1	23392	11832	2	33017.8	4	0.52	0.94	0.46	10.83	0.8	0.99	55000	0.43
E8.5-R2	38154	27670	3	30949.5	2	0.74	0.95	0.46	11.11	0.76	0.97	91250	0.42
E8.5-R3	27684	24752	2	28931.5	3	0.92	0.96	0.46	12.62	0.81	0.98	46250	0.6
E9.0-R1	92026	87357	8	17730.2	5	0.98	0.95	0.51	12.67	0.77	0.96	187500	0.49
E9.0-R2	99853	94090	8	21555.5	2	0.99	0.92	0.41	15.3	0.77	0.99	256250	0.39
E9.0-R3	62844	60204	6	23878.2	2	0.98	0.96	0.5	15.19	0.79	0.98	134375	0.47
E9.5-R1	382281	262548	16	17792.8	3	0.76	0.92	0.5	15.02	0.74	0.98	759360	0.5
E9.5-R2	350075	246057	16	11044.1	3	0.76	0.93	0.47	15.49	0.76	0.99	696864	0.5
E9.5-R3	342421	317931	16	10763.3	4	0.98	0.93	0.5	14.76	0.75	0.99	510000	0.67
E10.0-R1	347314	294103	24	20989.7	6	0.97	0.9	0.55	13.77	0.73	0.99	971875	0.36

## Sheet: S2
id	subtype_id	cell_subtype	cell_type	cluster	lineage	germ_layer	stages	n_cells	global_markers	local_markers	description	rationale
0	1	Rostral ectoderm	Rostral ectoderm	Early	Ectoderm	Ectoderm	E7.5	914	Dnmt3b, Pou5f1, Epcam, Pim2, Utf1, Slc7a3, Pou3f1, Rbpms2, L1td1, Spint2	Utf1, Epcam, Dnmt3b, Slc7a3, Cldn6, L1td1, Pou5f1, Zfp36l2, Rbpms2, Car14	Rostral ectoderm at E7.5 represents the anterior-most portion of the embryonic ectoderm, positioned adjacent to the anterior visceral endoderm signaling center during early gastrulation. This population retains significant epiblast-like character‚Äîreflecting its recent emergence from the pluripotent epiblast‚Äîand has not yet committed to definitive neural or surface ectoderm fates. It will ulti…	The persistent expression of pluripotency-associated genes such as Pou5f1 (Oct4), Utf1, L1td1, and Dnmt3b is consistent with the nascent, not-yet-fully-specified state of E7.5 ectoderm that has only recently segregated from the epiblast. Epithelial identity is reflected by Epcam and the tight junction component Cldn6, confirming this population's coherent epithelial organization typical of the ec…
1	2	Amniotic ectoderm	Amniotic ectoderm	Extraembryonic and PGC	Extraembryonic ectoderm	Ectoderm	E8.5, E9.0, E9.5, E10.0	8753	Igfbp2, Slc2a3, Ahnak, Krt8, Krt18, Anxa2, Pmp22, Slc2a1, Rbms3, Plac8	Plac8, Tac2, Ppp2r2b, Slc2a1, Lrp2, Kcnq5, Pmp22, Dlk1, Wfdc2, Dpf3	Amniotic ectoderm is the inner ectodermal epithelial layer of the amnion, the thin membrane that encloses the embryo within the amniotic cavity. Continuous with but distinct from the embryonic ectoderm, it forms as the amniotic folds close around E7.5‚ÄìE8.0 and persists as a simple squamous-to-cuboidal epithelium that provides a protective fluid-filled environment for the developing embryo. As a…	The simple epithelial keratins Krt8 and Krt18 among the top global markers are hallmarks of the amniotic epithelium, distinguishing it from the stratified embryonic surface ectoderm which expresses basal keratins. Strong expression of extraembryonic-associated genes such as Plac8 (the top local marker) and Igfbp2 confirms this population's identity outside the embryo proper, consistent with place…
2	3	Extraembryonic ectoderm	Extraembryonic ectoderm	Extraembryonic and PGC	Extraembryonic ectoderm	Ectoderm	E7.5	342	Rhox5, Fabp3, Phlda2, Rps3a3, Morc4, Trap1a, Id2, Tex19.1, Sfmbt2, Bex1	Rhox5, Id2, Fabp3, Rps3a3, Morc4, Tex19.1, Sfmbt2, Xist, Trap1a, Utf1	Extraembryonic ectoderm is a transient trophoblast-derived epithelial tissue that forms the outer layer of the ectoplacental cone and lines the proamniotic cavity at pre- and early gastrulation stages. It contributes to the chorionic ectoderm and, ultimately, to the labyrinth layer of the placenta, playing essential roles in nutrient exchange, placental morphogenesis, and signaling to the underly…	The marker gene profile strongly supports a trophoblast/extraembryonic ectoderm identity. Rhox5, the top global and local marker, is a reproductive homeobox gene with well-characterized expression in trophoblast lineages, while Tex19.1 is an imprinted gene highly expressed in extraembryonic tissues and the germline. Phlda2 is a maternally expressed imprinted gene critical for placental growth, an…
3	4a	Cranial neural crest	Cranial neural crest	Early	Neural crest	Ectoderm	E8.0	201	Sox9, Foxd3, Gadd45a, Ets1, Ptn, Pax3, Pak3, Mest, Id3, Tfap2a	Sox9, Foxd3, Ets1, Gadd45a, Pax3, Mest, Pak3, Tfap2a, Robo1, Id3	Cranial neural crest cells are a migratory multipotent cell population that delaminates from the dorsal neural tube in the head region and migrates into the pharyngeal arches and craniofacial primordia. At E8.0, these cells are among the earliest neural crest to emigrate, contributing to craniofacial cartilage, bone, connective tissue, and cranial ganglia. They are distinguished from trunk neural…	The marker gene signature strongly supports a cranial neural crest identity. Foxd3 and Tfap2a are canonical neural crest specifiers required for induction and maintenance of the premigratory and early migratory crest, while Pax3 marks the dorsal neural tube border from which crest cells delaminate. Sox9 is a key regulator of chondrogenic fate in cranial crest and is highly enriched in the cranial…
4	4b	Cranial neural crest (anterior)	Cranial neural crest	Neural crest	Neural crest	Ectoderm	E8.5, E9.0, E9.5, E10.0	17118	Cdh6, Tnik, Tfap2b, Sox10, Lmo4, Plp1, Nr2f1, Rbms3, Ets1, Mef2c	Celf2, Hmcn1, Id2, Gap43, Cited2, Id3, Tpi1, Mef2c, Slc16a3, Ppp2r2b	Cranial neural crest (anterior) cells are a subpopulation of cranial neural crest originating from the prosencephalic and mesencephalic neural folds that migrate into the frontonasal prominence and anterior pharyngeal arches. These cells give rise to much of the craniofacial mesenchyme‚Äîincluding cartilage, bone, and connective tissue of the face and anterior skull‚Äîand are captured here from E…	Core neural crest identity is established by Tfap2b, Sox10, and Ets1, which are master regulators of neural crest specification and migration, while Plp1 and Gap43 mark actively migrating neural crest progenitors. The anterior cranial designation is supported by Mef2c, a transcription factor essential for frontonasal and first pharyngeal arch development, and by Cited2, a cofactor enriched in ant…
5	4c	Cranial neural crest (posterior)	Cranial neural crest	Neural crest	Neural crest	Ectoderm	E8.5, E9.0, E9.5, E10.0	8108	Crabp1, Cdh6, Dcc, Nr2f1, Crabp2, Tnik, Tfap2b, Zeb2, Sox10, Ednra	Crabp1, Meis1, Ednra, Nr2f1, Zfp503, Unc5c, Fhod3, Meis2, Epha4, Arid3b	Cranial neural crest (posterior) cells are neural crest cells originating from the caudal cranial region, primarily the hindbrain (rhombomere) level. They migrate into the posterior pharyngeal arches and contribute to skeletal, connective tissue, and mesenchymal derivatives of the posterior head and neck. Present from E8.5 through E10.0, these cells span the period of active neural crest emigrati…	The cranial neural crest identity is established by core neural crest transcription factors Sox10, Tfap2b, and Zeb2, along with the neural crest migration-associated receptor Ednra. The posterior designation is strongly supported by high expression of Crabp1 and Crabp2, which encode retinoic acid‚Äìbinding proteins enriched in posterior cranial neural crest where RA signaling specifies caudal pos…
6	5	Frontonasal mesenchyme	Frontonasal mesenchyme	Neural crest	Neural crest	Ectoderm	E8.5, E9.0, E9.5, E10.0	46044	Crabp1, Cped1, Twist1, Alx3, Hmcn1, Prrx1, Col1a2, Cdh11, Col23a1, Col3a1	Alx3, Rarb, Crabp1, Col1a2, Alx1, Alx4, Crym, Ldhb, Pax3, Foxp1	Frontonasal mesenchyme is a neural crest-derived mesenchymal population that populates the frontonasal prominence of the developing embryo, ultimately contributing to midface structures including the nasal septum, nasal bridge, and forehead. This population emerges after cranial neural crest cells migrate into the frontonasal region and undergo an epithelial-to-mesenchymal transition, adopting a …	The name is strongly supported by the co-expression of Alx3, Alx1, and Alx4, aristaless-like homeobox transcription factors that are the defining molecular signature of the frontonasal prominence mesenchyme; mutations in ALX3 cause frontonasal dysplasia in humans, and compound Alx1/Alx4 knockouts produce severe midface clefting in mice. Active retinoic acid signaling, a hallmark of frontonasal id…
7	6a	Pharyngeal arch mesenchyme	Pharyngeal arch mesenchyme	Neural crest	Neural crest	Ectoderm	E8.5, E9.0, E10.0	4711	Twist1, Col23a1, Cdh11, Mef2c, Crabp1, Id1, Prrx1, Cped1, Lmo4, Adam12	Twist1, Mef2c, Hapln1, Plxna4, Cdh11, Adam12, Hopx, Ebf2, Id1, Plcb1	Pharyngeal arch mesenchyme comprises neural crest-derived mesenchymal cells that populate the pharyngeal (branchial) arches during mid-embryogenesis. These cells give rise to much of the craniofacial skeleton, connective tissue, and smooth muscle of the head and neck, contributing to structures such as the jaw, middle ear ossicles, and hyoid bone. Appearing from E8.5 onward, they represent a crit…	The marker profile strongly supports a pharyngeal arch mesenchyme identity. Twist1 and Prrx1 are canonical transcription factors of cranial neural crest-derived mesenchyme, with Twist1 being essential for pharyngeal arch patterning and skeletal differentiation, while Mef2c marks second pharyngeal arch mesenchyme and is required for craniofacial development. Additional markers such as Cdh11, Adam1…
8	6b	Pharyngeal arch mesenchyme (p1-p2)	Pharyngeal arch mesenchyme	Neural crest	Neural crest	Ectoderm	E9.0, E9.5, E10.0, E8.5	47310	Twist1, Prrx1, Barx1, Col23a1, Mecom, Cped1, Bmpr1b, Gpc3, Fli1, Cdh11	Barx1, Stk26, Gpc3, Sema3a, Unc5c, Dlk1, Mab21l2, Bmpr1b, Ptn, Lrba	Pharyngeal arch mesenchyme (p1-p2) comprises neural crest-derived mesenchymal cells that populate the first and second pharyngeal (branchial) arches during mid-gestation mouse development. These cells give rise to much of the craniofacial skeleton, including the jaw (mandible and maxilla from arch 1) and hyoid apparatus (from arch 2), as well as associated connective tissues, tendons, and smooth …	The designation as pharyngeal arch mesenchyme is strongly supported by global markers such as Twist1 and Prrx1, core transcription factors of cranial neural crest-derived mesenchyme, along with Fli1 and Cdh11, which mark migratory and condensing mesenchymal populations. The specific assignment to arches 1 and 2 (p1-p2) is principally justified by Barx1, which appears as both the top global and to…
9	6c	Pharyngeal arch mesenchyme (p3-p4)	Pharyngeal arch mesenchyme	Neural crest	Neural crest	Ectoderm	E9.0, E9.5, E10.0	14867	Crabp1, Twist1, Prrx1, Col23a1, Mecom, Cped1, Nr2f1, Gpc5, Meis2, Fli1	Meis1, Meis2, Zfp503, Mecom, Meox1, Dcc, Gpc5, Slit2, Hoxb2, Foxp2	Pharyngeal arch mesenchyme (p3-p4) consists of neural crest-derived mesenchymal cells that populate the third and fourth pharyngeal arches during mid-embryogenesis. These arches give rise to skeletal and connective tissue elements of the lower jaw, hyoid, laryngeal cartilages, and associated vasculature including the great arteries. Appearing from E9.0 onward, this population is actively differen…	The assignment to caudal pharyngeal arches (p3-p4) rather than rostral arches is strongly supported by Hoxb2, a local marker whose expression in neural crest-derived mesenchyme defines the third arch and beyond, distinguishing this population from Hox-negative first arch and Hoxa2-expressing second arch mesenchyme. Nr2f1 (COUP-TFI) and Mecom further reinforce a caudal arch identity, as both are p…
10	7	Trigeminal ganglion neuron	Trigeminal ganglion neuron	Neural crest	Neural crest	Ectoderm	E9.5, E10.0	2806	Thsd7b, Tubb3, Neurod1, Cadm1, Hmx1, Ppp1r14a, Tmsb4x, Ebf1, Eya2, Cotl1	Hmx1, Tnik, Ncam2, Ndst3, Edil3, Pde4b, Nrp1, Ddah1, Igfbp2, Synpo	Trigeminal ganglion neurons are sensory neurons of the trigeminal (cranial nerve V) ganglion, the largest cranial ganglion, which relays somatosensory information‚Äîincluding touch, pain, and temperature‚Äîfrom the face, oral cavity, and anterior cranium. Derived from both cranial neural crest and ectodermal placodes, these neurons begin differentiating and extending peripheral and central projec…	The neuronal identity of this cluster is firmly established by the pan-neuronal marker Tubb3 and the proneural transcription factor Neurod1, both top global markers essential for sensory neuron differentiation. Trigeminal ganglion identity is strongly supported by Hmx1, the top local marker and a transcription factor with highly restricted expression in the trigeminal and other cranial sensory ga…
11	8	Autonomic neuron	Autonomic neuron	Neural crest	Neural crest	Ectoderm	E9.5, E10.0	622	Phox2b, Cdkn1c, Ascl1, Nefl, Nefm, Tubb3, Tlx2, Srrm4, Cthrc1, Sox2ot	Id3, Tlx2, Sox2ot, Ascl1, Tspan18, Cthrc1, Id1, Tfap2b, Tanc2, Cdkn1c	Autonomic neurons are neural crest-derived neurons that give rise to the sympathetic, parasympathetic, and enteric divisions of the autonomic nervous system. Emerging at E9.5‚ÄìE10.0, these cells have delaminated from the neural crest, migrated to target sites such as the sympathetic ganglia, and begun terminal neuronal differentiation, as reflected by their expression of neurofilament genes and …	The name is strongly supported by Phox2b, the master transcription factor required for specification of all autonomic neuron lineages, together with Ascl1, a proneural factor essential for sympathetic neurogenesis. Tlx2, expressed in sympathetic and enteric neuron precursors, and Tfap2b, involved in sympathetic ganglion development, further confirm autonomic identity. Co-expression of the neurona…
12	9	Autonomic progenitor	Autonomic progenitor	Neural crest	Neural crest	Ectoderm	E9.5, E10.0	5462	Cdh6, Crabp1, Tfap2b, Phox2b, Zeb2, Sntb1, Spon1, Lmo4, Cdh19, Ets1	Phox2b, Cdkn1c, Sox2ot, Ascl1, Sntb1, Peg10, Nell2, Fgf13, Spon1, Tshz2	Autonomic progenitors are neural crest-derived precursor cells that give rise to the neurons and glia of the autonomic nervous system, including the sympathetic, parasympathetic, and enteric divisions. Emerging at E9.5‚ÄìE10.0 as migrating neural crest cells coalesce at sites of future ganglia, these progenitors undergo specification toward autonomic fates and begin exiting the cell cycle to init…	The designation "Autonomic progenitor" is strongly supported by the expression of Phox2b, the master transcription factor required for specification of all autonomic lineages, which appears as the top local marker and a prominent global marker. The local marker Ascl1 (Mash1) encodes a proneural factor essential for sympathetic and enteric neurogenesis, and together with Phox2b defines the core au…
13	10	Dorsal root ganglion neuron	Dorsal root ganglion neuron	Neural crest	Neural crest	Ectoderm	E9.0, E9.5, E10.0	2691	Tubb3, Thsd7b, Pou4f1, Ppp1r14a, Cadm1, Neurod1, Isl1, Tmsb4x, Nav2, Ebf1	Crabp1, Crabp2, Hmx1, Hoxb8, Hoxb6, Hoxb9, Pou4f1, Hoxb4, Hoxc4, Dcc	Dorsal root ganglion (DRG) neurons are neural crest-derived sensory neurons that coalesce into ganglia flanking the spinal cord and relay somatosensory information‚Äîtouch, pain, temperature, and proprioception‚Äîfrom the periphery to the central nervous system. Appearing from E9.0 onward, these cells represent newly differentiated sensory neurons emerging as trunk neural crest condenses into seg…	The global marker Pou4f1 (Brn3a) is a canonical transcription factor required for DRG sensory neuron survival and differentiation, while Isl1 and Neurod1 are co-expressed during sensory neurogenesis and together define the committed DRG neuron fate. Tubb3 confirms post-mitotic neuronal identity, and Ebf1 contributes to DRG subtype specification. The local markers are particularly informative: the…
14	11	Dorsal root ganglion progenitor	Dorsal root ganglion progenitor	Neural crest	Neural crest	Ectoderm	E9.5, E10.0	1703	Ppp1r14a, Cadm1, Srrm4, Crabp2, Dcc, Pou4f1, Eya2, Tmsb4x, Galnt18, Nrp1	Crabp2, Dcc, H1f5, Top2a, Igfbpl1, Plk2, Gadd45g, Mki67, H1f4, Crabp1	Dorsal root ganglion (DRG) progenitors are neural crest-derived precursor cells that give rise to the sensory neurons of the dorsal root ganglia, which flank the developing spinal cord. Present at E9.5‚ÄìE10.0, these progenitors are actively proliferating and beginning to commit to a somatosensory neuron fate, ultimately producing the neurons responsible for relaying pain, touch, temperature, and…	The sensory neuron identity of this cluster is anchored by Pou4f1 (Brn3a), a POU-domain transcription factor that is a definitive marker of DRG sensory neurons essential for their survival and differentiation, along with the axon guidance receptors Dcc and Nrp1, which direct sensory neuron projections during development. Crabp1 and Crabp2, both prominent in the global and local marker lists, enco…
15	12	Sacral neural crest	Sacral neural crest	Neural crest	Neural crest	Ectoderm	E9.0, E9.5, E10.0	3567	Pax3, Tfap2b, Sox9, Ets1, Cdh6, Mest, Foxd3, Sox5, Slc35f1, Hoxb9	Sox9, Pak3, Greb1l, Hoxc10, Slc35f1, Tanc2, Dmd, Aldh1a2, Plagl1, Ccn1	Sacral neural crest cells are a posterior neural crest population arising from the sacral (caudal) level of the neural tube during mid-to-late organogenesis. These cells undergo epithelial-to-mesenchymal transition and migrate into surrounding tissues, where they contribute to the enteric nervous system of the hindgut, pelvic ganglia, and posterior mesenchymal derivatives. Their emergence at E9.0…	The core neural crest identity of this population is established by global markers including the specifiers Pax3, Foxd3, and Tfap2b, along with the migratory and ectomesenchymal regulators Ets1, Sox9, and Sox5. The sacral (posterior) axial identity is defined by the posterior Hox genes Hoxb9 among global markers and, critically, Hoxc10 among local markers‚ÄîHoxc10 is expressed at lumbar-to-sacral…
16	13	Trunk neural crest	Trunk neural crest	Neural crest	Neural crest	Ectoderm	E8.5, E9.0, E9.5, E10.0	11543	Cdh6, Dcc, Tfap2b, Crabp2, Hoxb9, Metrn, Rbms3, Plp1, Pax3, Foxd3	Hoxb9, Hoxb8, Hoxa7, Hoxc6, Tshz2, Tmem132c, Hoxb5os, Hoxc8, Hoxa9, Dcc	Trunk neural crest cells are a migratory neural crest population originating from the post-otic axial levels of the closing neural tube, primarily giving rise to sensory and autonomic neurons of the peripheral nervous system, Schwann cell precursors, and melanocytes. Emerging from E8.5 onward in this dataset, they migrate along characteristic ventral and dorsolateral pathways adjacent to somites …	The designation "trunk neural crest" is strongly supported by the local marker profile, which is dominated by posterior Hox genes‚ÄîHoxb9, Hoxb8, Hoxa7, Hoxc6, Hoxc8, and Hoxa9‚Äîestablishing a trunk-level axial identity (approximately somite 8 and caudal) that clearly distinguishes these cells from cranial or vagal neural crest populations. Global markers confirm core neural crest identity throu…
17	14	Vagal neural crest	Vagal neural crest	Neural crest	Neural crest	Ectoderm	E8.5, E9.0, E9.5, E10.0	9686	Cdh6, Crabp1, Tfap2b, Crabp2, Metrn, Zeb2, Dcc, Ednrb, Tnik, Sox10	Hoxb4, Rarb, Rbp1, Tshz2, Crabp1, Spon1, Nrp1, Sfrp5, Tshz1, Hoxb3	Vagal neural crest cells are a migratory neural crest population originating from the post-otic hindbrain at somite levels 1‚Äì7. They give rise to the enteric nervous system of the gut, contribute to cardiac outflow tract septation, and populate pharyngeal arch‚Äìderived structures. These cells emerge during mid-somitogenesis and are essential for proper innervation and patterning of the develop…	The vagal axial identity of this population is established by the local markers Hoxb3 and Hoxb4, which define the posterior hindbrain region from which vagal neural crest emigrates. A prominent retinoic acid signaling signature‚Äîincluding Crabp1, Crabp2, Rarb, and Rbp1‚Äîis consistent with the known dependence of vagal neural crest specification on retinoic acid gradients along the anterior-post…
18	15	Forebrain	Forebrain	Early	Neural ectoderm	Ectoderm	E8.0	1722	Dnmt3b, Slc2a1, Hesx1, Pou3f1, Sox2, Slc2a3, Otx2, Pim2, Emb, Greb1l	Hesx1, Six3, Shisa2, Epha7, Otx2, Mest, Lhx5, Greb1l, Lmo1, Kif21a	Forebrain (prosencephalon) progenitors are neuroectodermal cells of the anterior neural plate that, at E8.0, are undergoing regionalization to give rise to the telencephalon and diencephalon. These progenitors are specified by anterior signaling centers that suppress posterior (caudal) fates, establishing the rostral-most identity of the developing central nervous system. They will ultimately gen…	The name Forebrain is strongly supported by the local markers Hesx1, Six3, and Otx2, which are canonical anterior neuroectoderm transcription factors required for prosencephalon specification; Hesx1 is expressed exclusively in the prospective forebrain and anterior pituitary, while Six3 directly represses Wnt signaling to maintain rostral identity. Lhx5, a LIM-homeobox gene with prominent express…
19	16	Hindbrain	Hindbrain	Early	Neural ectoderm	Ectoderm	E8.0	1111	Dnmt3b, Pou5f1, Slc2a3, Ptn, Slc2a1, Ezr, Greb1l, Lin28a, Sox3, Akr1b1	Meis2, Ptn, Crabp1, Npas3, Epha4, Irx3, Id2, Mast4, Map1b, Greb1l	The hindbrain (rhombencephalon) is the posterior domain of the developing brain, which at E8.0 is undergoing segmentation into rhombomeres that will give rise to the cerebellum, pons, and medulla oblongata. At this early stage, hindbrain progenitors are being specified along the anterior-posterior axis through retinoic acid signaling gradients and combinatorial transcription factor codes, disting…	The local marker profile strongly supports a hindbrain identity, with several canonical hindbrain patterning genes distinguishing this population from neighboring neural subtypes. Meis2 is a TALE-class homeodomain factor required for hindbrain rhombomere specification, while Crabp1 encodes a retinoic acid binding protein characteristic of the hindbrain, where RA signaling is the primary driver of…
20	17	Spinal cord	Spinal cord	Early	Neural ectoderm	Ectoderm	E8.0	2990	Slc2a1, Cdx1, Pou5f1, Nr6a1, Slc2a3, Hotairm1, Grsf1, Cdx2, Hoxa1, Sema3e	Cdx1, Hotairm1, Hoxaas3, Crabp2, Grsf1, Sema3e, Epha5, Hoxa1, Ncam1, Fgfbp3	Spinal cord progenitors are neuroepithelial cells of the caudal neural plate and nascent neural tube that will give rise to the neurons and glia of the spinal cord. At E8.0, these cells reside in the posterior embryo and are actively undergoing regionalization along the anteroposterior axis through Hox gene activation and retinoic acid signaling, establishing the segmental identity that defines d…	The strong expression of caudal homeobox transcription factors Cdx1 and Cdx2 firmly establishes posterior axial identity, as these genes are master regulators of spinal cord versus hindbrain fate in the developing neural tube. Concurrent expression of Hoxa1 along with its associated lncRNAs Hotairm1 and Hoxaas3 reflects active chromatin remodeling at the Hox loci, a hallmark of progressive poster…
21	18	Diencephalon	Diencephalon	Anterior neural ectoderm	Neural ectoderm	Ectoderm	E8.5, E9.0, E9.5, E10.0	23872	Erbb4, Dcc, Adgrv1, Otx2, Sox2, Gm56811, Kif21a, Otx2os1, Npas3, Mecom	Erbb4, Dcc, Mecom, Rspo3, Pax6, Tcf7l2, Otx2, Otx2os1, Nr2f2, Slit2	The diencephalon is a major subdivision of the embryonic forebrain (prosencephalon) that gives rise to the thalamus, hypothalamus, epithalamus, and pretectum. Present from E8.5 through E10.0, these progenitors represent the phase of active regionalization and neurogenesis within the caudal forebrain, positioned between the telencephalon rostrally and the midbrain caudally. As a large and transcri…	The diencephalic identity of this cluster is strongly supported by the co-expression of Otx2, which marks the prosencephalon and mesencephalon but excludes the hindbrain, together with Tcf7l2, a Wnt pathway effector that is a well-established marker of the developing thalamus and a key regulator of thalamic fate specification. Pax6, which in the context of Otx2-positive forebrain tissue marks the…
22	19	Eye field	Eye field	Anterior neural ectoderm	Neural ectoderm	Ectoderm	E8.5, E9.0, E9.5, E10.0	20140	Nlgn1, Lhx2, Egfem1, Six3os1, Six6, Six3, Pdzrn3, Adgrv1, Shisa2, Efna5	Nlgn1, Egfem1, Pdzrn3, Six6, Meis1, Pax2, Cdh11, Id2, Col9a1, Tenm2	The eye field is a domain of the anterior neural plate specified to give rise to the eyes. It is among the earliest identifiable regions of eye development, emerging around E8.5 as a single field within the prospective forebrain neuroepithelium that subsequently splits bilaterally to form the optic vesicles. These progenitors ultimately contribute to the retina, retinal pigment epithelium, and op…	The name is strongly supported by the co-expression of multiple canonical eye field transcription factors: Six3, Six6, and Lhx2 are among the top global markers, and together these define the classical eye field specification network. Six3os1, an antisense regulatory transcript of Six3, further reinforces the centrality of Six3 locus activity in this population. Local markers include Pax2, which …
23	20a	Floor plate (posterior)	Floor plate	Posterior neural ectoderm	Neural ectoderm	Ectoderm	E8.5, E9.0, E9.5, E10.0	19520	Adgrv1, Ntn1, Spon1, Rfx4, Fgf14, Slit1, Npas3, Ckb, Fat3, 9030622O22Rik	Spon1, Slit1, Slit3, Sox6, Ntn1, 9030622O22Rik, Peg3, Frmd4b, Slit2, Cdh6	The floor plate (posterior) comprises ventral midline cells of the developing hindbrain and spinal cord neural tube. These cells serve as a critical signaling and axon guidance center, secreting chemoattractant and chemorepellent molecules that direct commissural axon trajectories across and away from the midline. Present from E8.5 onward, this population expands as the posterior neural tube elon…	The floor plate identity is strongly supported by the co-expression of canonical midline guidance cues, including Ntn1 (Netrin-1), Spon1 (F-spondin), and multiple Slit family members (Slit1, Slit2, Slit3), all of which are secreted by the floor plate to regulate commissural axon pathfinding. Rfx4, a transcription factor required for neural tube patterning, further corroborates ventral midline ide…
24	20b	Floor plate (anterior)	Floor plate	Anterior neural ectoderm	Neural ectoderm	Ectoderm	E8.5, E9.0, E9.5, E10.0	15215	Adgrv1, Rfx4, Sulf1, Ntn1, Spon1, Slit2, Npas3, Erbb4, Sox2, Fat3	Sulf1, Samd5, Slit2, Dkk2, 9030622O22Rik, Lrtm1, Ephb2, Ntn1, Cald1, Foxp2	The anterior floor plate is a specialized ventral midline cell population of the developing neural tube, located in the midbrain and forebrain regions. It serves as a critical signaling center that secretes morphogens and axon guidance cues to pattern ventral neural identity and direct commissural axon trajectories. During E8.5‚ÄìE10.0, the anterior floor plate plays a key role in specifying midb…	Core floor plate identity is strongly supported by the global markers Ntn1 (Netrin-1) and Slit2, classic midline-secreted axon guidance molecules, along with Spon1 (F-spondin), an extracellular matrix glycoprotein that is a canonical floor plate marker, and Sulf1, a heparan sulfate endosulfatase that modulates Shh signaling gradient formation at the ventral midline. The anterior regional designat…
25	21	Hypothalamus	Hypothalamus	Anterior neural ectoderm	Neural ectoderm	Ectoderm	E8.5, E9.0, E9.5, E10.0	18557	Erbb4, Sfta3-ps, Mest, Cdh6, Sox2, Nkx2-1, Dlk1, Spon1, Adgrv1, Lhx2	Gpc3, Sfta3-ps, Foxd1, Cdkn1c, Fndc3c1, Nkx2-1, Cdh6, Erbb4, Dbx1, Nkx2-4	The hypothalamus is a ventral diencephalic structure that serves as a critical neuroendocrine and homeostatic control center in the mature brain. During E8.5‚ÄìE10.0, hypothalamic progenitors are specified within the ventral forebrain neuroepithelium through the combinatorial activity of region-specific transcription factors. This cluster captures early hypothalamic progenitors and nascent neuron…	The hypothalamic identity of this cluster is most strongly established by Nkx2-1, the master transcription factor for ventral hypothalamic specification, together with its paralog Nkx2-4, which is highly restricted to the hypothalamic anlage‚Äîboth appear as top local markers. Additional regional transcription factors reinforce this assignment: Foxd1 marks the hypothalamic neuroepithelium, Lhx2 i…
26	22	Midbrain	Midbrain	Anterior neural ectoderm	Neural ectoderm	Ectoderm	E8.0, E8.5, E9.0, E9.5, E10.0	42185	Adgrv1, Otx2, Erbb4, Ildr2, Adgrb3, Sox2, Rfx4, Npas3, Otx2os1, Efna2	Meis2, Otx2, Efna2, Otx2os1, Tal2, Mab21l2, Efna5, Nckap5, Ano1, Tmem132c	The midbrain (mesencephalon) is a major subdivision of the developing brain derived from the mesencephalic vesicle of the neural tube. In the mouse embryo from E8.0 to E10.0, midbrain progenitors undergo rapid proliferation and regional patterning, ultimately giving rise to structures such as the tectum (superior and inferior colliculi) and the tegmentum, which include dopaminergic neurons critic…	The name "Midbrain" is strongly supported by the prominence of Otx2 and its antisense transcript Otx2os1 in both global and local marker lists, as Otx2 is the canonical transcription factor defining forebrain‚Äìmidbrain identity, with its posterior expression boundary demarcating the midbrain‚Äìhindbrain boundary at the isthmus. Local markers such as Meis2, which is enriched in the dorsal midbrai…
27	23a	Roof plate (posterior)	Roof plate	Posterior neural ectoderm	Neural ectoderm	Ectoderm	E8.5, E9.0, E9.5, E10.0	5368	Pax3, Msx1, Glis3, Ptn, Crabp2, Rspo3, Rfx4, Nrg3, Zic2, Wnt1	Aldh1a2, Pax3, Wnt1, Msx1, Tagln2, Glis3, Cdh6, Unc5c, Rspo3, Dmd	The roof plate (posterior) comprises the dorsal midline signaling cells of the caudal (spinal cord-level) neural tube during mouse embryogenesis. These cells act as a key organizer, secreting Wnt and BMP morphogens to pattern dorsal interneuron subtypes along the trunk and tail regions. Present from E8.5 onward, they coordinate dorsoventral patterning in concert with retinoic acid signaling that …	Roof plate identity is strongly supported by Wnt1 and Msx1, both canonical dorsal midline markers, along with Rspo3, an R-spondin family Wnt pathway modulator enriched in the roof plate, and Zic2, a dorsal neural tube transcription factor. Pax3 further marks the dorsal neural tube domain from which the roof plate derives. The posterior designation is justified by Aldh1a2, the top local marker, wh…
28	23b	Roof plate (anterior)	Roof plate	Anterior neural ectoderm	Neural ectoderm	Ectoderm	E8.5, E9.0, E9.5, E10.0	6251	Colec12, Mafb, Ctnna2, Nkain3, Mir100hg, Zic2, Wls, Slit2, Glis3, Msx1	Colec12, Nkain3, Mafb, Nfia, Ctnna2, Cdh11, Pcdh7, Sdk1, Eya4, Cdkn1c	The roof plate (anterior) comprises the dorsal midline signaling cells of the developing brain ‚Äî spanning the forebrain, midbrain, and hindbrain regions of the neural tube. This specialized organizer tissue secretes Wnt, BMP, and axon guidance signals that pattern dorsal CNS identity and direct commissural axon trajectories in cranial regions. Present from E8.5 onward, it emerges as the anterio…	Core roof plate identity is supported by Msx1, a canonical dorsal midline transcription factor, Wls (Wntless), which is required for secretion of Wnt ligands from the roof plate signaling center, and Slit2, a midline-derived axon guidance cue. Zic2 and Glis3 further confirm dorsal neural tube character. The anterior designation is justified by local markers that distinguish this population from p…
29	24a	Telencephalon (dorsal)	Telencephalon	Anterior neural ectoderm	Neural ectoderm	Ectoderm	E8.5, E9.0, E9.5, E10.0	65188	Lhx2, Sox2, Gli3, Igfbp2, Mecom, Npas3, Ptprz1, Mest, Ptn, Crabp2	Dach1, Igfbp2, Lhx2, Emx2, Sema6a, Robo2, Hmga2, Gli3, Ptprz1, Dmrta2	Dorsal telencephalic progenitors constitute the precursors of the cerebral cortex (pallium), including future neocortex and hippocampus. Arising from the anterior neural plate by E8.5, these cells form the dorsal wall of the telencephalic vesicles and are characterized by a proliferative neuroepithelium that will generate the layered cortical projection neurons in later development.	The local markers provide a definitive dorsal telencephalic signature. Lhx2 and Emx2 are master regulators of cortical identity‚ÄîLhx2 specifies dorsal pallial fate while suppressing cortical hem and antihem programs, and Emx2 patterns the cortical area map along the caudomedial‚Äìrostrolateral axis. Gli3, which functions primarily as a transcriptional repressor in the dorsal telencephalon, is es…
30	24b	Telencephalon (ventral)	Telencephalon	Anterior neural ectoderm	Neural ectoderm	Ectoderm	E9.0, E9.5, E10.0	7277	Dlk1, Lhx2, Foxg1, Nkx2-1, Mest, Npas3, Nnat, Sox2, Mecom, Ccnd1	Dlk1, Foxg1, Nnat, Nkx2-1, Aff2, Prdm16, Ano1, Mecom, Clstn2, Ephb1	The ventral telencephalon (subpallium) comprises progenitor cells of the ganglionic eminences and preoptic area in the developing mouse forebrain, emerging from E9.0 onward. These progenitors give rise to GABAergic interneurons and basal ganglia projection neurons, and are patterned by ventralizing morphogen signals including Shh from the underlying mesenchyme and ventral midline.	Foxg1 is a pan-telencephalic transcription factor that confirms forebrain identity, while Nkx2-1 is the hallmark transcription factor of the ventral telencephalon, specifically defining the medial ganglionic eminence and preoptic area and distinguishing this population from dorsal telencephalic progenitors. Among the local markers, Prdm16 is enriched in ventral forebrain progenitors, and Mecom is…
31	25	Hindbrain (isthmic organizer)	Hindbrain (isthmic organizer)	Posterior neural ectoderm	Neural ectoderm	Ectoderm	E8.5, E9.0, E9.5, E10.0	9304	Pax5, Ptn, En2, En1, Rmst, Fgf8, Adgrv1, Fgf14, Adgrb3, Ccnd2	Pax5, Fgf8, En1, En2, Il17rd, Ptn, Fgf17, 2610027F03Rik, Pax8, Cnpy1	The isthmic organizer is a critical signaling center located at the mid-hindbrain boundary (MHB) that patterns the posterior midbrain (including the tectum) and anterior hindbrain (including the cerebellum). It functions by secreting FGF and WNT morphogens that establish concentration gradients across the MHB, orchestrating region-specific neuronal differentiation and survival. This population ap…	The marker gene profile constitutes a textbook molecular signature of the isthmic organizer. Fgf8 and Fgf17 are the hallmark secreted morphogens of this signaling center, while Il17rd (also known as SEF) and Cnpy1 are well-characterized feedback modulators of FGF signaling at the isthmus. The engrailed transcription factors En1 and En2, together with the paired-box genes Pax5 and Pax8, form the c…
32	26	Hindbrain (r1)	Hindbrain (r1)	Posterior neural ectoderm	Neural ectoderm	Ectoderm	E8.5, E9.0, E9.5, E10.0	33182	Adgrv1, Npas3, Ildr2, Sfrp2, Rfx4, Gm56811, Fat3, Sox2, Ptn, Fabp7	Slc44a5, Nebl, Mapk10, Sfrp2, Dab1, Pax5, En2, Ctnna2, Id2, Unc5c	Hindbrain rhombomere 1 (r1) is the most anterior segment of the developing hindbrain, lying immediately caudal to the midbrain-hindbrain boundary (isthmus). This domain gives rise to the cerebellum and contributes to pontine structures, and it is patterned by signals emanating from the isthmic organizer. Present from E8.5 through E10.0, these neural progenitors are actively undergoing regionaliza…	The assignment to rhombomere 1 is strongly supported by the local markers En2 and Pax5, which together define the isthmus‚Äìr1 territory: En2 (Engrailed 2) is a homeodomain transcription factor with expression sharply restricted to the midbrain-hindbrain boundary and r1, while Pax5 (also known as Pax5/BSAP in other contexts) has one of the most spatially confined expression domains in the develop…
33	27	Hindbrain (r2-r4)	Hindbrain (r2-r4)	Posterior neural ectoderm	Neural ectoderm	Ectoderm	E8.5, E9.0, E9.5, E10.0	51467	Crabp1, Adgrv1, Fat3, Crabp2, Sfrp2, Gm56811, Rfx4, Sox2, Sfrp1, Ildr2	Crabp1, Cyp26b1, Epha7, Tenm2, Epha4, Nr2f2, Mest, Erbb4, Sfrp1, Meis2	Hindbrain (r2-r4) cells are neural progenitors and early neurons arising from rhombomeres 2 through 4 of the developing hindbrain. These segments of the rhombencephalon are patterned by retinoic acid gradients and Hox gene codes, and they give rise to cranial motor neurons, sensory relay nuclei, and neural crest populations that contribute to craniofacial structures. This cluster emerges at E8.5,…	The strong expression of Crabp1 and Crabp2 among global markers reflects the intense retinoic acid signaling activity characteristic of the anterior hindbrain, where cellular RA-binding proteins regulate the availability of retinoic acid to pattern rhombomere identity. The local marker Epha4 is a classic marker of odd-numbered rhombomeres (r3 and r5), and its co-expression with Epha7 supports seg…
34	28	Hindbrain (r5-r8)	Hindbrain (r5-r8)	Posterior neural ectoderm	Neural ectoderm	Ectoderm	E8.5, E9.0, E9.5, E10.0	51649	Npas3, Adgrv1, Crabp2, Fat3, Rfx4, Rarb, Zfp536, Gm56811, Tox, Ckb	Rarb, Zfp536, Hoxb3, Tox, Npas3, Glra1, Dach1, Gm29478, Igfbp2, Hoxd4	Hindbrain (r5-r8) comprises the caudal rhombomeric segments of the developing rhombencephalon, spanning rhombomeres 5 through 8. These segments give rise to the myelencephalon (future medulla oblongata) and contribute to the caudal metencephalon, generating diverse neuronal populations including reticulospinal neurons, branchiomotor neurons of cranial nerves, and precerebellar nuclei. This popula…	The Hox gene signature decisively localizes this population to rhombomeres 5‚Äì8: Hoxb3 has its anterior expression boundary at r5, while Hoxd4 is expressed from r7 posteriorly, together demarcating the caudal hindbrain domain. Prominent retinoic acid pathway genes Rarb and Crabp2 reinforce this caudal identity, as retinoic acid signaling is the principal caudalizing morphogen in hindbrain patter…
35	29a	Visceral motor neuron	Cranial motor neuron	Neuron	Neural ectoderm	Ectoderm	E9.0, E9.5, E10.0	3174	Tubb3, Ebf1, Phox2b, Ctnna2, Crabp1, Elavl4, Rtn1, Cacna2d1, Nkx6-1, Stmn2	Hoxb4, Meis2, Hoxb3, Crabp1, Prkce, Tshz3, Hoxc4, Fgf13, Enox2, Cacna2d1	Visceral motor neurons are a class of cranial motor neurons that innervate visceral organs and glandular structures, mediating parasympathetic and branchiomotor functions. Arising from ventral progenitors in the hindbrain, they include populations such as the dorsal motor nucleus of the vagus and nucleus ambiguus, which regulate autonomic functions including heart rate, gut motility, and airway c…	The designation as visceral motor neurons is strongly supported by the prominent global expression of Phox2b, the master transcription factor required for specification of all visceral (branchiomotor and parasympathetic) motor neurons and a definitive marker distinguishing them from somatic motor neurons. Co-expression of Nkx6-1, a ventral neural tube patterning factor essential for motor neuron …
36	29b	Facial branchiomotor neuron	Cranial motor neuron	Neuron	Neural ectoderm	Ectoderm	E9.0, E9.5, E10.0	973	Tubb3, Ebf1, Crabp1, Phox2b, Cacna2d1, Rtn1, Ebf2, Nkx6-1, Nefl, Ctnna2	Mybpc1, Gata2, Hoxb1, Hoxb3os, Nalf1, Phox2a, Ccnd1, Phox2b, Fat3, Lhfpl6	Facial branchiomotor neurons are motor neurons of cranial nerve VII (the facial nerve) that arise in rhombomere 4 of the developing hindbrain and innervate muscles of facial expression derived from the second branchial arch. During the stages captured here (E9.0‚ÄìE10.0), these neurons are being specified and undergoing their characteristic caudal migration from rhombomere 4 to rhombomere 6. They…	The name is strongly supported by Hoxb1, a local marker that is the defining transcription factor of rhombomere 4 identity and is required for facial branchiomotor neuron specification‚Äîits loss converts these neurons to a trigeminal-like fate. Branchiomotor identity is confirmed by the global marker Phox2b and the local marker Phox2a, paired-like homeodomain transcription factors that are essen…
37	29c	Oculomotor neuron	Cranial motor neuron	Neuron	Neural ectoderm	Ectoderm	E9.5, E10.0	182	Phox2b, Tubb3, Elavl4, Ebf1, Nkx6-1, Ctnna2, Plxna4, Fgf14, St18, Phox2a	Sox2ot, Nav3, Ptn, Pax5, Fgf14, Gal, Hdac9, Plxna4, Eya1, Peg3	Oculomotor neurons are somatic motor neurons of cranial nerve III (CN III), originating from ventral midbrain progenitors. They innervate the majority of extraocular muscles‚Äîincluding the superior, inferior, and medial recti and the inferior oblique‚Äîand are among the earliest cranial motor neurons to differentiate, consistent with their emergence at E9.5. A subset also gives rise to parasympa…	The co-expression of Phox2a and Phox2b is a defining signature of oculomotor neurons; Phox2a in particular is indispensable for oculomotor and trochlear nucleus specification, and its loss results in complete agenesis of CN III. Nkx6-1 marks the ventral progenitor domain from which somatic motor neurons, including oculomotor neurons, are generated, while Tubb3 and Elavl4 confirm post-mitotic neur…
38	29d	Trigeminal branchiomotor neuron	Cranial motor neuron	Neuron	Neural ectoderm	Ectoderm	E9.0, E9.5, E10.0	1346	Ebf1, Tubb3, Phox2b, Ctnna2, Nkx6-1, Elavl4, Ebf2, Isl1, Stmn2, St18	Cdh12, Tbx20, Gm26871, Akap6, Dpyd, Nrp1, Igfbp5, Sox1, Homer2, Rassf4	Trigeminal branchiomotor neurons are motor neurons of cranial nerve V that reside in the trigeminal motor nucleus of the hindbrain (rhombomeres 2‚Äì3) and innervate muscles derived from the first pharyngeal arch, most notably the muscles of mastication. They arise from ventral progenitors in the hindbrain neuroepithelium and undergo characteristic lateral migration before extending axons to their…	The global markers Phox2b and Isl1 firmly establish branchiomotor neuron identity: Phox2b is a defining transcription factor for branchiomotor and visceromotor lineages, while Isl1 and Nkx6-1 confirm ventral motor neuron specification. Pan-neuronal maturation markers such as Tubb3, Elavl4, and Stmn2 indicate these are post-mitotic, differentiating neurons, and Ebf1/Ebf2 reflect ongoing neuronal f…
39	29e	Trochlear neuron	Cranial motor neuron	Neuron	Neural ectoderm	Ectoderm	E9.5, E10.0	277	Kcnb2, Tubb3, Ebf1, Phox2a, Plcb1, Elavl4, Nkx6-1, Phox2b, Myo16, Map2	Plcb1, Kcnb2, Phox2a, Ccnd2, Cacna2d3, Galnt18, Dlc1, Hs3st4, Eya2, Stxbp6	Trochlear neurons are the motor neurons of cranial nerve IV (the trochlear nerve), which exclusively innervates the superior oblique muscle of the eye to control downward and rotational gaze. They arise from progenitors in the ventral midbrain near the isthmus and are notable among cranial motor neurons for their dorsal axon exit and contralateral projection. These neurons appear at E9.5‚ÄìE10.0,…	The assignment as trochlear neurons is strongly supported by the prominent expression of Phox2a, which appears in both global and local marker lists and is uniquely required for trochlear motor neuron specification‚Äîloss of Phox2a in mice leads to selective agenesis of the trochlear nucleus while other cranial motor nuclei remain largely intact. Co-expression of Phox2b and Nkx6-1 confirms a vent…
40	30a	Hypothalamic neuron	Hypothalamic neuron	Neuron	Neural ectoderm	Ectoderm	E9.0, E9.5, E10.0	1718	Dcc, Tubb3, Map2, Sox2ot, Cdkn1c, Dlk1, Pak3, Srrm4, Ctnna2, Grik2	Dlk1, Sox2ot, Isl1, Peg3, Sox5, Smoc1, Rian, Grik2, Sox6, Fndc3c1	Hypothalamic neurons are among the earliest-born neurons of the ventral diencephalon, arising from progenitors in the hypothalamic anlage beginning around E9.0 in the mouse. These neurons will ultimately populate hypothalamic nuclei that regulate neuroendocrine signaling, homeostasis, and autonomic function. At E9.0‚ÄìE10.0, they represent newly postmitotic neurons actively extending axons and es…	Postmitotic neuronal identity is firmly established by the global markers Tubb3, Map2, Dcc, and Srrm4, all canonical indicators of differentiating neurons. The hypothalamic assignment is strongly supported by a striking enrichment of imprinted genes in the local markers‚ÄîDlk1, Rian (both from the Dlk1-Dio3 imprinted locus), Peg3, and Cdkn1c‚Äîwhich is a well-characterized molecular signature of …
41	30b	Paraventricular hypothalamic neuron	Hypothalamic neuron	Neuron	Neural ectoderm	Ectoderm	E9.5, E10.0	419	Dcc, Tubb3, Sim1, Robo1, Cacna2d1, Map2, Nnat, Tmem163, Igfbpl1, Pak3	Sim1, Cacna2d1, Tenm4, Otp, Tmem163, Robo1, Ccnd2, Kirrel3, Nnat, Edil3	Paraventricular hypothalamic neurons are a neuroendocrine population arising in the developing paraventricular nucleus (PVN) of the hypothalamus, one of the principal integration centers of the neuroendocrine and autonomic nervous systems. In the mature brain these neurons produce neuropeptides such as oxytocin, vasopressin, and corticotropin-releasing hormone to regulate stress responses, fluid …	The name is strongly supported by the co-expression of Sim1 and Otp, two transcription factors that are jointly necessary and sufficient for the specification of paraventricular nucleus neurons and that define this nucleus from its earliest developmental stages. Sim1 is the top-ranked local marker and also a prominent global marker, while Otp appears among the local markers, and their combination…
42	30c	Subthalamic nucleus neuron	Hypothalamic neuron	Neuron	Neural ectoderm	Ectoderm	E9.0, E9.5, E10.0	1395	Dcc, Tubb3, Map2, Ebf1, Onecut2, Sim1, Thsd7a, Stmn2, Map1b, Myo16	9030622O22Rik, Rnf220, Fbxl7, Pitx2, Tmem163, Fat3, Nova1, Sim1, Tenm2, Foxp2	The subthalamic nucleus (STN) is a glutamatergic nucleus of the ventral diencephalon that arises from the caudal hypothalamic neuroepithelium during embryonic development. It becomes a key component of the basal ganglia circuitry, serving as a major excitatory node that regulates motor control, and its dysfunction is central to the pathophysiology of Parkinson's disease. These early STN neurons, …	The assignment of subthalamic nucleus identity is most strongly supported by the local marker Pitx2, a paired-like homeodomain transcription factor that is the definitive and essentially pathognomonic marker of STN neurons‚Äîgenetic loss of Pitx2 results in complete absence of the subthalamic nucleus. Foxp2, another local marker, is co-expressed with Pitx2 in developing STN neurons and plays a ro…
43	31a	Midbrain GABAergic neuron	Midbrain neuron	Neuron	Neural ectoderm	Ectoderm	E9.5, E10.0	230	Pak3, Nav2, Nrxn3, Cacna2d3, Thsd7a, Tubb3, Tal2, St18, Epha5, Zfpm2	Cacna2d3, Tal2, Nrxn3, Nav2, Lhx1, Zfpm2, Gata2, Epha5, Dscam, Pdzrn4	Midbrain GABAergic neurons are inhibitory interneurons arising in the mesencephalon that utilize gamma-aminobutyric acid (GABA) as their primary neurotransmitter. In the E9.5‚ÄìE10.0 mouse embryo, these represent early-born postmitotic neurons differentiating within the midbrain ventricular and mantle zones, contributing to nascent inhibitory circuits in structures such as the superior and inferi…	The GABAergic identity of this cluster is strongly supported by the co-expression of Tal2, Gata2, and Zfpm2, which constitute a well-characterized transcriptional cascade specifically required for midbrain GABAergic neuron specification‚ÄîTal2 and Gata2 cooperatively drive GABAergic fate, while Zfpm2 (FOG2) acts as a GATA2 cofactor reinforcing this program. Lhx1, a local marker, further supports …
44	31b	Midbrain neuron	Midbrain neuron	Neuron	Neural ectoderm	Ectoderm	E8.5, E9.0, E9.5, E10.0	7392	Tubb3, Crabp1, Dcc, Onecut2, Map2, Stmn2, Ctnna2, Nav3, Srrm4, Map1b	Nav3, Tfap2b, Otx2, Prkg1, Crabp1, Ccnd2, Lef1, Armh4, Arhgap28, Tenm3	Midbrain neurons are post-mitotic neurons arising in the mesencephalic vesicle of the developing mouse brain during mid-gestation. They contribute to diverse midbrain structures including the tectum and tegmentum, extending axonal projections guided by cues such as netrins and teneurins. Present from E8.5 onward, these cells represent the earliest waves of neurogenesis in the midbrain territory.	The global markers Tubb3, Map2, Map1b, and Stmn2 establish a clear post-mitotic neuronal identity, while Srrm4 (a neuron-specific splicing regulator) and axon guidance receptors Dcc and Ctnna2 reinforce active neuronal differentiation and connectivity. Regional assignment to the midbrain is strongly supported by the local marker Otx2, a transcription factor that defines the forebrain‚Äìmidbrain t…
45	32	Somatic motor neuron	Somatic motor neuron	Neuron	Neural ectoderm	Ectoderm	E9.0, E9.5, E10.0	12734	Slit3, Cacna2d1, Elavl4, Robo2, Isl1, Tubb3, Srrm4, Myo16, Gng2, Hecw2	Tenm3, Stk32a, Hecw2, Dach2, Mnx1, Mir100hg, Slit3, Sox2ot, Aff3, Cacna2d1	Somatic motor neurons are post-mitotic neurons arising from the pMN progenitor domain in the ventral spinal cord and hindbrain that extend axons peripherally to innervate skeletal muscles. They are among the earliest neurons to differentiate in the developing neural tube, appearing from E9.0 onward in the mouse, and are specified by Shh-dependent ventral patterning signals. These neurons are esse…	The somatic motor neuron identity is definitively established by the local marker Mnx1 (Hb9), the gold-standard transcription factor for post-mitotic somatic motor neurons that distinguishes them from other ventral spinal neuron types, together with the global marker Isl1, a LIM homeodomain factor required for motor neuron differentiation and survival. Pan-neuronal markers Tubb3, Elavl4, and Srrm…
46	33a	V0 interneuron	Spinal cord interneuron	Neuron	Neural ectoderm	Ectoderm	E9.0, E9.5, E10.0	5078	Dcc, Crabp1, Ebf2, Srrm4, Tubb3, Pou3f2, Igfbpl1, Frmd4b, Nckap5, Srgap3	Dbx1, Ccnd1, Irx3, Neurog1, Igfbpl1, Robo1, Pde1c, Irx5, Dusp4, Lhx5	V0 interneurons are a class of ventral spinal cord interneurons that originate from the p0 progenitor domain, defined by expression of the transcription factor Dbx1. They are predominantly commissural neurons that project axons across the ventral midline and are essential for coordinating left-right alternation during locomotion. V0 interneurons emerge during mid-neurogenesis stages (E9.0‚ÄìE10.0…	The assignment of V0 interneuron identity is most strongly supported by Dbx1 as the top local marker, the canonical transcription factor that defines the p0 progenitor domain from which all V0 interneurons derive. Lhx5, also among the local markers, is expressed in postmitotic V0 interneurons and helps distinguish V0 subtypes from neighboring populations. The commissural projection identity of V0…
47	33b	V1 interneuron	Spinal cord interneuron	Neuron	Neural ectoderm	Ectoderm	E9.0, E9.5, E10.0	3993	Dcc, Crabp1, Nlgn1, Elavl4, Tubb3, Srrm4, Onecut2, Tmsb4x, Pax2, Nhlh2	Pax2, Nlgn1, Cacna2d3, Jag1, Rnf220, Foxd3, Ccnd1, Ass1, En1, Lhx1	V1 interneurons are an inhibitory (GABAergic/glycinergic) interneuron population of the ventral spinal cord, arising from the p1 progenitor domain under the influence of graded Sonic hedgehog signaling. They function as key components of spinal locomotor circuits, providing ipsilateral inhibitory feedback onto motor neurons to regulate the speed and coordination of limb movement. Their appearance…	The V1 interneuron identity is strongly supported by the local marker En1 (Engrailed-1), the canonical transcription factor that defines the V1 class and distinguishes it from all other spinal interneuron populations. Co-expression of Pax2 and Lhx1 reinforces an inhibitory interneuron fate within the ventral spinal cord, as both are characteristic of post-mitotic V1 neurons, while Foxd3 marks ear…
48	33c	V2 interneuron	Spinal cord interneuron	Neuron	Neural ectoderm	Ectoderm	E9.5, E10.0	2190	Dcc, Crabp1, Tubb3, Ina, Onecut2, Ebf1, Stmn2, Elavl4, St18, Dcx	Zfpm2, St18, Ina, Pcdh17, Gata2, Esrrg, Ebf1, Ank3, Crabp1, Sox21	V2 interneurons are a cardinal class of spinal cord interneurons generated from the p2 progenitor domain during neural tube patterning. They subdivide into excitatory V2a and inhibitory V2b populations that integrate into central pattern generator circuits controlling locomotion. Appearing at E9.5‚ÄìE10.0, this cluster captures V2 interneurons during their initial differentiation and early fate d…	The V2 interneuron identity is most strongly supported by the local markers Gata2 and Zfpm2, which are hallmark transcription factors of the V2b inhibitory subtype‚ÄîGata2 is required for V2b specification and Zfpm2 (FOG2) acts as its essential GATA-family cofactor. The global marker Onecut2, associated with V2a interneuron diversification, together with the V2b markers suggests this cluster enco…
49	33d	V3 interneuron	Spinal cord interneuron	Neuron	Neural ectoderm	Ectoderm	E9.5, E10.0	616	Map2, Ebf1, Tubb3, Dcc, Frmd4b, Nckap5, Pou3f2, Igfbpl1, Srrm4, Pde4d	Pde4d, Sim1, Hoxb9, Pam, Rora, Nkx2-2, Neurog3, 9030622O22Rik, Galnt18, Csrnp3	V3 interneurons are a class of excitatory glutamatergic neurons in the ventral spinal cord that arise from the Nkx2-2-expressing p3 progenitor domain. They play a critical role in establishing robust and balanced locomotor rhythms by providing excitatory drive to motor circuits. In the E9.5‚ÄìE10.0 mouse embryo, these neurons are among the early-born ventral interneuron populations undergoing act…	The V3 interneuron identity is strongly supported by the local marker Sim1, the canonical postmitotic transcription factor that defines this class and distinguishes it from all other spinal interneuron subtypes. Nkx2-2 in the local markers confirms origin from the p3 progenitor domain, while Neurog3 marks the transitional stage during which p3 progenitors exit the cell cycle and commit to the V3 …
50	33e	Dl1 interneuron	Spinal cord interneuron	Neuron	Neural ectoderm	Ectoderm	E9.0, E9.5, E10.0	3216	Dcc, Nav2, Crabp1, Srrm4, Map2, Rassf4, Tubb3, Ebf2, Pou3f2, Epha5	Atoh1, Epha5, Gria4, Cntn2, Adgrl3, Rassf4, Barhl1, Nkd1, Ptn, Pdzrn3	Dl1 (dI1) interneurons are a class of dorsal spinal cord interneurons that arise from the dp1 progenitor domain in the dorsal neural tube. They differentiate into commissural relay neurons that extend axons ventrally and across the midline, ultimately conveying proprioceptive and mechanosensory information to higher brain centers including the cerebellum. These neurons emerge during spinal cord n…	The name is strongly supported by Atoh1 and Barhl1, which are the canonical transcription factors that define the dI1 lineage ‚Äî Atoh1 specifies dp1 progenitors while Barhl1 acts downstream to consolidate dI1 postmitotic identity. The commissural axon identity of dI1 neurons is reflected by Dcc, a netrin-1 receptor essential for midline crossing, and Cntn2 (TAG-1), a cell adhesion molecule that …
51	33f	Dl2-6 interneuron	Spinal cord interneuron	Neuron	Neural ectoderm	Ectoderm	E9.0, E9.5, E10.0	9759	Dcc, Crabp1, Nav2, Map2, Tubb3, Srrm4, Nckap5, Onecut2, Ckb, Gadd45g	Tfap2b, Pax3, Smoc1, Map2, Nckap5, Tfap2a, Ptn, Nav2, Tspan18, Msx3	Dl2-6 interneurons are class B dorsal interneurons arising from progenitor domains in the dorsal half of the developing spinal cord neural tube. These postmitotic neurons, encompassing dorsal interneuron populations dI2 through dI6, are generated between E9.0 and E10.0 as the spinal cord differentiates, and they contribute to diverse somatosensory and proprioceptive relay circuits, with many proj…	The dorsal interneuron identity of this cluster is strongly supported by the local markers Tfap2b and Tfap2a, which encode AP-2 transcription factors that are definitive markers of class B dorsal interneurons (dI2‚ÄìdI5) in the developing spinal cord, along with Pax3 and Msx3, transcription factors that specify dorsal neural tube progenitor domains and their postmitotic derivatives. The global ma…
52	33g	Spinal cord interneuron progenitor	Spinal cord interneuron	Neuron	Neural ectoderm	Ectoderm	E9.0, E9.5, E10.0	4740	Dcc, Ebf2, Nckap5, Frmd4b, Rnf220, Srrm4, Ccnd1, Pou3f2, Gadd45g, Glra1	Ccnd1, Top2a, Rrm2, Nkx6-1, Hmgb2, Mki67, Pclaf, Mybl1, Dut, Atad2	Spinal cord interneuron progenitors are actively dividing neural progenitor cells residing in the ventricular zone of the developing spinal cord that are committed to generating postmitotic interneurons. These cells occupy defined progenitor domains along the dorsoventral axis of the neural tube and undergo symmetric and asymmetric divisions to expand the interneuron pool during spinal cord neuro…	The local markers are dominated by proliferation and S/G2-M phase genes ‚Äî including Mki67, Top2a, Rrm2, Ccnd1, Pclaf, Hmgb2, Dut, and Atad2 ‚Äî clearly distinguishing these cells from their postmitotic interneuron siblings and establishing their progenitor status. Nkx6-1, a key ventral spinal cord progenitor domain transcription factor that defines the p3 and pMN domains, directly links this pr…
53	34	Spinal cord (cervical)	Spinal cord (cervical)	Posterior neural ectoderm	Neural ectoderm	Ectoderm	E8.5, E9.0, E9.5, E10.0	74734	Crabp2, Npas3, Rarb, Adgrv1, Dcc, Ckb, Pou3f2, Rfx4, Fat3, Mir100hg	Rarb, Tshz1, Hoxa5, Metrn, Hoxd4, Hoxb8, Hoxb3, Igfbp2, Hoxb4, Ckb	Spinal cord (cervical) cells are neural progenitors and neurons of the developing cervical spinal cord, arising from the caudal neural tube during mid-to-late embryogenesis. This population encompasses the anteroposterior domain of the spinal cord roughly corresponding to the future cervical vertebral segments, where retinoic acid signaling plays a central role in regional patterning and neuronal…	The global markers confirm a spinal cord neural identity, with Pou3f2 (Brn2) and Rfx4 marking neural progenitors, Dcc encoding a netrin receptor essential for commissural axon guidance in the spinal cord, and Crabp2 and Rarb reflecting the strong retinoic acid signaling that specifies spinal cord fate. The cervical designation is robustly supported by the local marker Hox code: Hoxb3, Hoxb4, and …
54	35	Spinal cord (lumbar)	Spinal cord (lumbar)	Posterior neural ectoderm	Neural ectoderm	Ectoderm	E9.0, E9.5, E10.0, E8.5	22368	Greb1l, Mllt3, Fat3, Hoxc10, Pard3b, Ccnd2, Slc2a1, Crabp2, Ncam1, Ptn	Greb1l, Robo2, Hoxc10, Thsd4, Mllt3, Tmem132c, Hoxaas3, Slc2a3, Fam181b, Sema3a	Spinal cord (lumbar) cells are neural progenitors and early neurons of the caudal spinal cord corresponding to the lumbar segment, which will later innervate the hindlimb and pelvic regions. Arising from neural ectoderm between E8.5 and E10.0, these cells are actively undergoing neurogenesis and axon pathfinding as the spinal cord elongates along the anterior-posterior axis. This population repre…	The designation "lumbar" is strongly supported by the expression of Hoxc10, a defining marker of lumbar spinal cord identity whose expression domain precisely demarcates the lumbar segment in the developing mouse embryo, and Hoxaas3, an antisense transcript at the HoxA locus consistent with active posterior Hox gene regulation. Spinal cord identity is reinforced by axon guidance genes Robo2 and S…
55	36	Spinal cord (sacral)	Spinal cord (sacral)	Posterior neural ectoderm	Neural ectoderm	Ectoderm	E9.5, E10.0, E9.0	8080	Hoxd11, Hoxc10, Ncam1, Greb1, Mllt3, Hoxa11os, Cdx4, Hoxa10, Slc2a3, Wnt5a	Hoxd11, Hoxa11os, Kirrel3, Foxd1, Hoxc10, Hoxa10, Ncam1, Wnt5a, Igfbp2, Hoxc11	Spinal cord (sacral) cells are neural progenitors and early neurons of the caudal-most specified region of the developing spinal cord, corresponding to future sacral segments. Emerging during posterior axis elongation at E9.0‚ÄìE10.0, these cells arise from neuromesodermal progenitor-derived neural ectoderm and are patterned along the anteroposterior axis by a combinatorial Hox code that establis…	The sacral designation is supported by a dominant expression signature of posterior Hox paralogs 10 and 11, including Hoxc10, Hoxa10, Hoxd11, Hoxa11os, and Hoxc11, which collectively define lumbosacral regional identity in the developing spinal cord. Cdx4, a caudal-type transcription factor that directly activates posterior Hox gene expression, reinforces the posterior axial character of this pop…
56	37	Spinal cord (thoracic)	Spinal cord (thoracic)	Posterior neural ectoderm	Neural ectoderm	Ectoderm	E8.5, E9.0, E9.5, E10.0	73676	Ccnd2, Hoxb9, Fat3, Crabp2, Sox2, Sox2ot, Adgrv1, Rfx4, Pou3f2, Adgrb3	Hoxb9, Hoxc8, Hoxb5os, Ccnd2, Adgrb3, Hoxa7, Hoxa9, Hoxc9, Hoxb8, Maml3	Spinal cord (thoracic) cells are neural progenitors and early neurons of the developing spinal cord specified to thoracic axial identity. Arising from posterior neural tube closure during E8.5‚ÄìE10.0, these cells give rise to the segment of spinal cord that innervates the trunk, including intercostal muscles and sympathetic ganglia. They are distinguished from other spinal cord regions by a comb…	The neural progenitor identity of this population is established by global markers Sox2, Pou3f2 (Brn2), and Rfx4, all canonical regulators of neural stem and progenitor cell maintenance in the developing spinal cord, while Crabp2 reflects active retinoic acid signaling that patterns the posterior neural tube. Thoracic regional identity is compellingly defined by the local markers, which are domin…
57	38	Epibranchial placode	Epibranchial placode	Surface ectoderm	Surface ectoderm	Ectoderm	E8.5, E9.0, E9.5, E10.0	10158	Epcam, Hs6st3, Igfbp5, Galnt3, Spint2, Npnt, Hs6st2, Wfdc2, Meis2, Slit2	Hs6st3, Prrx2, Galnt3, Hoxb2, Slit2, Arg1, Dach1, Foxi2, Crabp2, Tshz2	Epibranchial placodes are transient ectodermal thickenings that arise adjacent to the pharyngeal (branchial) clefts during mid-embryogenesis. They generate the sensory neurons of the geniculate, petrosal, and nodose cranial ganglia (cranial nerves VII, IX, and X), which relay visceral sensory information including taste and cardiorespiratory afferents. Their appearance from E8.5 through E10.0 ali…	The local marker Foxi2 is a definitive epibranchial placode transcription factor required for the specification and maintenance of this placodal domain, providing strong molecular evidence for the annotation. Dach1 further supports placodal identity as a component of the Six-Eya-Dach regulatory network central to placode development, while Hoxb2 reflects the posterior pharyngeal regional identity…
58	39	Epibranchial sensory neuron	Epibranchial sensory neuron	Surface ectoderm	Surface ectoderm	Ectoderm	E9.0, E9.5, E10.0	2832	Nefl, Thsd7b, Neurod1, Tubb3, Phox2b, Phox2a, Nefm, Igfbpl1, Isl1, Ebf1	Phox2b, Phox2a, Nefl, Igfbpl1, Plxna4, Alcam, Eeig2, Nefm, Itpr1, Mybpc1	Epibranchial sensory neurons are visceral sensory neurons derived from the epibranchial placodes (geniculate, petrosal, and nodose), which delaminate from the surface ectoderm to populate cranial ganglia VII, IX, and X. These neurons relay taste, cardiovascular, and visceral organ information to the brainstem and are among the earliest placode-derived neurons to differentiate, consistent with the…	The defining feature of this population is the co-expression of Phox2b and Phox2a, paired-like homeodomain transcription factors that are the canonical markers of epibranchial placode-derived visceral sensory neurons and critically distinguish them from neural crest-derived somatosensory populations such as trigeminal neurons. Neurod1 and Isl1 further support a placodal sensory neuron identity, a…
59	40a	Epidermal progenitor (anterior)	Epidermal progenitor	Surface ectoderm	Surface ectoderm	Ectoderm	E9.0, E9.5, E10.0	15192	Pdgfa, Epcam, Igfbp2, Igfbp5, Trp63, Pcdh7, Hs6st2, Krt18, Frem2, Meis2	Dlk1, Pitx1, Csrp2, Pitx2, Vcan, Epha4, Fgf8, Ccnd2, Pcdh7, Hs6st2	Epidermal progenitors (anterior) are surface ectoderm-derived cells that give rise to the epidermis and associated ectodermal appendages of the head and face during mid-gestation mouse development. Emerging from E9.0 onward, these progenitors express the stratification master regulator Trp63 and epithelial markers such as Epcam and Krt18, while carrying a positional identity that aligns them with…	The epidermal progenitor identity is established by global markers including Trp63, the master transcription factor required for epidermal stratification and commitment, alongside epithelial markers Epcam and Krt18, and Frem2, which mediates epidermal‚Äìdermal basement membrane interactions. The anterior regional designation is strongly supported by the local markers Pitx1 and Pitx2, paired-like …
60	40b	Epidermal progenitor (posterior)	Epidermal progenitor	Surface ectoderm	Surface ectoderm	Ectoderm	E8.5, E9.0, E9.5, E10.0	37614	Pdgfa, Hapln1, Epcam, Wnt6, Slc2a3, S100a11, Perp, Bcam, Dag1, Egr1	Hapln1, Peg10, Sdk1, Mgat5, Cadm1, Cxcl14, Frmd4b, Parp8, Hs6st3, Hoxc8	Epidermal progenitors (posterior) are surface ectoderm-derived epithelial cells located in the posterior (trunk and caudal) regions of the mouse embryo. Emerging from E8.5 onward, these cells form the outer epithelial covering of the embryo and will ultimately give rise to the stratified epidermis and its appendages in posterior body segments. They share a core epidermal identity with other surfa…	The epidermal progenitor identity is supported by global markers characteristic of surface ectoderm, including Epcam (epithelial cell adhesion), Wnt6 (a canonical surface ectoderm signal), Perp (a desmosomal component of stratifying epithelia), and S100a11 (an epidermal calcium-binding protein), along with Frmd4b, which regulates epithelial cell polarity. The posterior designation is principally …
61	41	Lens placode	Lens placode	Surface ectoderm	Surface ectoderm	Ectoderm	E9.0, E9.5, E10.0	4716	Aldh1a3, Pcdh9, Sema3a, Tenm2, Dab1, Epcam, Sostdc1, Ctnnd2, Egfem1, Ikzf2	Aldh1a3, Pcdh9, Tenm2, Lingo2, Egfem1, Dab1, Mgarp, Hmx1, Zfhx4, Trpm3	The lens placode is a thickened ectodermal epithelium overlying the optic vesicle that invaginates between E9.5 and E10.0 to form the lens pit and subsequently the lens vesicle, the precursor of the crystalline lens. Induced by signals from the underlying optic vesicle and surrounding mesenchyme, it is one of the cranial sensory placodes derived from the pre-placodal region of the surface ectoder…	Aldh1a3, the top global and local marker, is a canonical lens placode gene encoding a retinoic acid-synthesizing enzyme essential for eye morphogenesis, and its strong enrichment is one of the most reliable molecular signatures distinguishing the lens placode from other surface ectoderm derivatives. Hmx1, a local marker, encodes a homeobox transcription factor expressed in the developing eye whos…
62	42	Olfactory placode	Olfactory placode	Surface ectoderm	Surface ectoderm	Ectoderm	E8.5, E9.0, E9.5, E10.0	12536	Epcam, Dlk1, Igfbp2, Mest, Dlx5, Sox2, Spint2, Pdgfa, Cldn7, Mecom	Dlk1, Mecom, Sox2ot, Sox2, Kcnd2, Lgr4, Six3, Six3os1, Ccdc171, Mir99ahg	The olfactory placode is a bilateral thickening of the cranial surface ectoderm that emerges around E9.0 in the mouse and gives rise to the olfactory epithelium, including olfactory sensory neurons and their supporting cells. It is one of the earliest sensory placodes to be specified and later invaginates to form the olfactory pit, which matures into the nasal cavity lining responsible for odor d…	The identity of this cluster as olfactory placode is strongly supported by the global marker Dlx5, a transcription factor essential for olfactory placode induction and morphogenesis, and by the local markers Six3 and its antisense transcript Six3os1, which encode a homeodomain factor critical for anterior placode specification including the olfactory territory. Sustained Sox2 expression (along wi…
63	43	Olfactory sensory neuron	Olfactory sensory neuron	Surface ectoderm	Surface ectoderm	Ectoderm	E9.5, E10.0	814	Dcc, Tubb3, Elavl4, Ebf2, Neurod1, Gadd45a, Igfbpl1, Insm1, Tamalin, Robo2	Krt8, Gadd45a, Spint2, Epcam, Nfib, Cep152, Cadm1, Dscaml1, Eya2, Zmat4	Olfactory sensory neurons are the primary chemosensory neurons of the nasal epithelium, responsible for detecting odorants and transmitting signals to the olfactory bulb. They arise from the olfactory placode, a surface ectoderm-derived thickening that begins neurogenesis around E9.5 in the mouse, consistent with their appearance at E9.5‚ÄìE10.0 in this dataset.	The global markers strongly support an olfactory sensory neuron identity, with Ebf2 serving as a hallmark transcription factor for olfactory neuron differentiation and Neurod1 and Insm1 marking the neurogenic cascade within the olfactory epithelium. Pan-neuronal markers Tubb3 and Elavl4 confirm post-mitotic neuronal identity, while the axon guidance receptors Dcc and Robo2 reflect the active path…
64	44	Otic placode	Otic placode	Surface ectoderm	Surface ectoderm	Ectoderm	E8.5, E9.0, E9.5, E10.0	6037	Epcam, Trpm3, Ptn, Wfdc2, Bmpr1b, Ror1, Sox9, Ccser1, Lmx1a, Spint2	Ptn, Trpm3, Sox9, Unc5c, Lmx1a, 2610035D17Rik, Dach1, Bmpr1b, Rtn1, Ror1	The otic placode is a thickened ectodermal epithelium adjacent to the hindbrain that invaginates to form the otic vesicle (otocyst), the precursor of the entire inner ear including the cochlea and vestibular apparatus. Arising from the pre-placodal ectoderm around E8.0‚ÄìE8.5 in mouse, it undergoes progressive morphogenesis through E9.5‚ÄìE10.0, giving rise to the sensory, non-sensory, and neurog…	The assignment as otic placode is strongly supported by Sox9, a transcription factor essential for otic vesicle formation and subsequent chondrogenesis of the otic capsule, and Lmx1a, which specifies the non-sensory (dorsal) domain of the otic vesicle and is required for proper semicircular canal and endolymphatic duct development. Ptn (pleiotrophin), a growth factor enriched in the developing ot…
65	45	Otic sensory neuron	Otic sensory neuron	Surface ectoderm	Surface ectoderm	Ectoderm	E9.0, E9.5, E10.0	2170	Neurod1, Thsd7b, Cadm1, Ebf1, Ppp1r14a, Tubb3, Ccnd1, Cotl1, Six1, Tmsb4x	Ccnd1, Fgf10, Bdnf, Kirrel3, Gfra1, Greb1l, Zfpm2, Irx1, Palld, Celf2	Otic sensory neurons are bipolar neurons that delaminate from the neurogenic region of the otic vesicle (developing inner ear) and coalesce to form the cochleovestibular ganglion (cranial nerve VIII). These neurons relay auditory and vestibular information from sensory hair cells to the brainstem. Their appearance at E9.0‚ÄìE10.0 corresponds to the window of neuroblast delamination and early gang…	The name is strongly supported by Neurod1, a master transcription factor essential for otic neuroblast delamination, survival, and differentiation, alongside the pan-neuronal marker Tubb3 and the otic placode transcription factor Six1. Among local markers, Fgf10 specifically marks the neurogenic domain of the otic vesicle, while Bdnf encodes a neurotrophin critical for the survival and target inn…
66	46	Pre-placodal ectoderm	Pre-placodal ectoderm	Surface ectoderm	Surface ectoderm	Ectoderm	E8.5, E9.0	4934	Slc2a3, Epcam, Aldh1a3, Krt18, Sema3a, Spint2, Wfdc2, Cldn6, Igfbp5, Krt8	Aldh1a3, Map1b, Sema3a, Pcdh9, Phlda1, Nr2f1, Gas1, Zfhx4, Pkdcc, Sulf1	Pre-placodal ectoderm is a horseshoe-shaped domain of surface ectoderm that borders the anterior neural plate and gives rise to all cranial sensory placodes, including the olfactory, lens, otic, and epibranchial placodes. Present at E8.5‚ÄìE9.0, this progenitor field is specified by the intersection of BMP attenuation, FGF, and retinoic acid signaling at the neural plate border, and represents a …	The surface ectoderm identity of this cluster is established by high expression of epithelial markers Epcam, Krt8, Krt18, and Cldn6, consistent with its placement in the surface ectoderm lineage. Strong enrichment of Aldh1a3, a retinoic acid-synthesizing enzyme prominently expressed in the pre-placodal region, is a hallmark of this cell type and its top local marker. Additional local markers Nr2f…
67	47a	Apical ectodermal ridge	Surface ectoderm	Surface ectoderm	Surface ectoderm	Ectoderm	E9.5, E10.0	4521	Fgf8, Adamts18, Pdgfa, Igfbp5, Epcam, Egr1, Hs6st3, Bambi, Wnt6, Fmn1	Fgf8, Bambi, Adamts18, Wnt5a, Hs6st3, Map2, Plpp3, Gja1, Dcbld1, Kirrel3	The apical ectodermal ridge (AER) is a specialized thickened epithelial structure that forms at the distal tip of the developing limb bud, serving as a critical signaling center for limb outgrowth and proximal-distal patterning. It secretes FGF ligands that maintain the underlying mesenchyme in a proliferative, undifferentiated state, and its appearance at E9.5‚ÄìE10.0 coincides with the onset of…	The top global and local marker Fgf8 is the hallmark gene of the AER, encoding the principal FGF ligand required for sustained limb bud outgrowth and mesenchymal survival. Wnt5a, a prominent local marker, drives convergent extension movements essential for proximal-distal limb elongation, while Wnt6 in the global markers reflects the broader surface ectoderm identity from which the AER derives. B…
68	47b	Surface ectoderm (anterior)	Surface ectoderm	Surface ectoderm	Surface ectoderm	Ectoderm	E8.0, E8.5, E9.0	4613	Epcam, Slc2a3, Krt18, Emb, Wfdc2, Spint2, Slc2a1, Krt8, Etl4, Ikzf2	Dlk1, Trpm3, Has2, Nkx2-3, Socs2, Pcdh7, Otx2, Emb, Prkg1, Unc5c	Surface ectoderm (anterior) is the non-neural ectoderm overlying the rostral (head) region of the mouse embryo during early organogenesis. This epithelial tissue gives rise to the anterior epidermis and contributes to cranial sensory placodes, including the lens and olfactory placodes. Present from E8.0 through E9.0, it represents the anterior domain of the surface ectoderm as it becomes regional…	The global markers Epcam, Krt8, and Krt18 confirm a simple epithelial identity consistent with surface ectoderm, while Wfdc2 and Spint2 further support a non-neural ectodermal character. The anterior designation is strongly supported by the local marker Otx2, a transcription factor that is a master regulator of anterior (rostral) identity in the developing embryo and a definitive marker distingui…
69	47c	Surface ectoderm (posterior)	Surface ectoderm	Surface ectoderm	Surface ectoderm	Ectoderm	E8.0, E8.5, E9.0, E9.5, E10.0	2239	Slc2a3, Epcam, Pdgfa, Krt18, Wnt6, Krt8, Hapln1, Spint2, Cldn6, Msx1	Msx1, Cdx2, Crabp1, Hoxaas3, S100a10, Phlda2, Pmp22, Hoxc8, Wnt6, Hapln1	Surface ectoderm (posterior) is the non-neural ectoderm overlying the caudal (trunk and tail) region of the mouse embryo, present from E8.0 through E10.0 as the body axis elongates. This epithelial population will give rise to the posterior epidermis and contributes to dorsal‚Äìventral patterning of underlying tissues through secreted signals such as WNT6. It is distinguished from anterior surfac…	The surface ectoderm identity is established by global markers including the epithelial genes Epcam, Krt8, Krt18, Cldn6, and Spint2, together with Wnt6, a well-characterized signal secreted by surface ectoderm that patterns the adjacent somites and neural tube. The posterior designation is strongly supported by the local markers that distinguish this cluster from other surface ectoderm subtypes: …
70	48	Trigeminal placode	Trigeminal placode	Surface ectoderm	Surface ectoderm	Ectoderm	E9.0, E9.5, E10.0	13443	Igfbp2, Hapln1, Slc2a3, Sostdc1, S100a11, Epcam, Tpm1, Sema3a, Egr1, Wnt6	Igfbp2, Hapln1, Slc2a3, Ctnna2, Slit3, S100a10, S100a11, Sostdc1, Anxa2, Mt2	The trigeminal placode is a region of thickened surface ectoderm in the developing head that gives rise to somatosensory neurons of the trigeminal (cranial nerve V) ganglion, which mediates touch, pain, and temperature sensation across the face and jaw. Appearing from E9.0 onward in this dataset, these cells are undergoing specification and delamination from the surface ectoderm to contribute the…	The surface ectoderm and epithelial identity of this cluster is supported by Epcam, Wnt6, Sostdc1, and the S100 family members S100a11 and S100a10, which collectively mark placodal ectoderm and distinguish it from neural crest-derived sensory neurons. Sema3a is a particularly informative marker, as it is a secreted guidance cue with a well-established role in trigeminal axon pathfinding and gangl…
71	49	Trigeminal sensory neuron	Trigeminal sensory neuron	Surface ectoderm	Surface ectoderm	Ectoderm	E9.0, E9.5, E10.0	6382	Tubb3, Sdk1, Thsd7b, Neurod1, Nrg1, Ebf1, Isl1, Cadm1, Eya2, Kcnb2	Nrg1, Ccnd2, Peg3, Ntm, Ptprd, Robo2, Sdk1, Kif19a, Elavl2, Tfap2a	Trigeminal sensory neurons are somatosensory neurons of the trigeminal ganglion (cranial nerve V) that innervate the face, jaw, and anterior head to relay touch, pain, and temperature signals. In the mouse embryo, a major population of these neurons derives from the trigeminal placode, a thickened region of surface ectoderm, consistent with the ectoderm/surface ectoderm lineage assignment. These …	The neuronal identity of this cluster is firmly established by pan-neuronal markers Tubb3 and Elavl2 together with the sensory neuron transcription factors Neurod1 and Isl1, both of which are essential for cranial sensory ganglion differentiation. A placode-derived trigeminal identity is supported by Eya2, a hallmark of placodal progenitors critical for trigeminal ganglion formation, and Tfap2a, …
72	50	Definitive endoderm	Definitive endoderm	Early	Endoderm	Endoderm	E7.5	235	Emb, Car4, Slc16a1, Slc2a3, Trh, Krt18, Krt8, Epcam, Spink1, Cldn6	Trh, Sfrp1, Cer1, Car2, Eda, Kitl, Elmo1, Sox17, Krt8, Cd24a	Definitive endoderm is an embryonic germ layer that emerges during gastrulation from the anterior primitive streak and displaces the earlier visceral endoderm to form the outermost epithelial layer of the embryo. Present at E7.5, these cells are the progenitors of the entire gut tube and its derivative organs, including the liver, pancreas, lungs, and thyroid. Definitive endoderm is distinguished…	The designation as definitive endoderm is strongly supported by the local marker Sox17, a master transcription factor that is both necessary and sufficient for definitive endoderm specification and is a canonical marker distinguishing this lineage from visceral endoderm. Cer1, another prominent local marker, encodes an anterior definitive endoderm signal that antagonizes Nodal, BMP, and Wnt pathw…
73	51	Gut	Gut	Early	Endoderm	Endoderm	E8.0	909	Emb, Slc2a3, Car4, Krt18, Epcam, Krt8, Spink1, Slc16a1, Slc2a1, Apela	Apela, Spink1, Car4, Slc2a1, Trh, Slc16a1, Ifitm1, Emb, Cpn1, Sparc	Gut endoderm at E8.0 represents the nascent primitive gut tube forming as the definitive endoderm folds ventrally during embryo turning. At this stage, the gut epithelium is largely unregionalized, comprising a broad population of endoderm-derived cells that will subsequently pattern into foregut, midgut, and hindgut domains as organogenesis proceeds.	The epithelial identity of this population is established by strong expression of Krt8, Krt18, and Epcam, canonical markers of endoderm-derived epithelium. Enrichment for Spink1 (a serine protease inhibitor associated with gut and pancreatic epithelium) and Cpn1 (carboxypeptidase N) points specifically toward a gut epithelial rather than generic endodermal identity. Prominent expression of nutrie…
74	52	Enteroendocrine progenitor	Enteroendocrine progenitor	Endoderm and notochord	Endoderm	Endoderm	E9.0, E9.5, E10.0	114	Slc38a5, Ptprn2, Pyy, Gcg, Cacna2d1, Ghrl, Rbp4, Cadps, Isl1, Rtl4	Slc38a5, Pyy, Gcg, Spint2, Rbp4, Ghrl, Cacna1c, Rtl4, Epcam, Cacna2d1	Enteroendocrine progenitors are endoderm-derived precursor cells within the developing gut epithelium that give rise to the hormone-secreting enteroendocrine cells of the gastrointestinal tract. Appearing from E9.0 onward, these progenitors are actively acquiring neuroendocrine secretory machinery but have not yet committed to a single hormonal subtype, as reflected by their co-expression of mult…	The enteroendocrine identity is strongly supported by the simultaneous expression of multiple gut hormones ‚Äî Pyy (peptide YY), Gcg (glucagon/GLP-1), and Ghrl (ghrelin) ‚Äî which in mature intestine are produced by distinct, specialized enteroendocrine subtypes; their co-expression here is a hallmark of an uncommitted progenitor state. The transcription factor Isl1, a master regulator of enteroe…
75	53a	Foregut	Foregut	Endoderm and notochord	Endoderm	Endoderm	E8.5, E9.0	1716	Ttr, Krt18, Bex1, Robo2, Emb, Krt8, Epcam, Car4, Bex4, Cldn6	Ttr, Cdkn1c, Reln, Hhex, Robo2, Peg10, Pyy, Apela, Phlda2, Car4	The foregut is the anterior segment of the embryonic gut tube, arising from definitive endoderm after gut tube closure. Present at E8.5‚ÄìE9.0, it encompasses the progenitor field that will give rise to the thyroid, lung, liver, stomach, and ventral pancreas. This population represents the broad foregut endoderm prior to full organ-specific commitment.	The top local marker Hhex encodes a homeodomain transcription factor that is a defining regulator of anterior/foregut endoderm identity and is essential for liver and thyroid specification, strongly supporting a foregut designation. Ttr, the leading marker both globally and locally, is a classic foregut endoderm gene marking the hepatic diverticulum domain, while Pyy indicates early gut endocrine…
76	53b	Pancreatic-biliary progenitor	Foregut	Endoderm and notochord	Endoderm	Endoderm	E9.0, E9.5, E10.0	1067	Nepn, Epcam, 9030622O22Rik, Peg3, Krt18, Rbp4, Emb, Spint2, Krt8, Onecut2	Onecut2, Nepn, Flrt2, Rbms3, Sfrp5, Pdx1, Nkx6-2, Sox9, Prox1, Ambp	Pancreatic-biliary progenitors are multipotent endodermal cells of the posterior foregut that give rise to the pancreas, gallbladder, and extrahepatic bile ducts. Emerging around E8.5‚ÄìE9.5 in mouse development, these progenitors occupy a critical branch point where pancreatic and biliary fates diverge under the influence of local signaling gradients. Their presence from E9.0 to E10.0 in this da…	The local markers strongly support a pancreatic-biliary progenitor identity, with Pdx1 marking the earliest pancreatic progenitor domain, Sox9 labeling the multipotent pancreatic epithelial progenitor pool, and Nkx6-2 identifying ventral foregut endoderm fated toward the pancreatic lineage. Biliary specification is evidenced by Prox1, which is essential for hepatobiliary morphogenesis and marks t…
77	53c	Respiratory progenitor	Foregut	Endoderm and notochord	Endoderm	Endoderm	E9.0, E9.5, E10.0	2762	Epcam, 9030622O22Rik, Krt18, Mecom, Peg3, Krt8, Emb, Bex1, Arg1, Cldn6	Sox2, 9030622O22Rik, Galntl6, Rarb, Ppp2r2b, Osr1, Hotairm1, Mecom, Meis1, Car4	Respiratory progenitors are ventral foregut endoderm cells that give rise to the trachea, bronchi, and lung epithelium, first specified around E9.0 in mouse development. This population represents the earliest committed precursors of the respiratory lineage, emerging as a bud from the anterior foregut and expanding through E10.0 as the lung buds undergo branching morphogenesis.	The local marker Sox2 is a key transcription factor that marks proximal airway progenitors and distinguishes the tracheal and bronchial epithelium from distal lung tip cells. Rarb (retinoic acid receptor beta) reflects active retinoic acid signaling, which is essential for respiratory specification from the foregut endoderm, while Mecom (a global and local marker) is a zinc-finger transcription f…
78	53d	Thyroid progenitor	Foregut	Endoderm and notochord	Endoderm	Endoderm	E9.5, E10.0	1594	Mecom, Sfta3-ps, Foxp2, Epcam, Nkx2-1, Shh, Sema3c, Ctnnd2, Krt18, Cpm	Sfta3-ps, Foxp2, Nkx2-1, Ctnnd2, Shh, Plcl1, Mecom, Lama3, Epha7, Irx2	Thyroid progenitors are a specialized population of foregut endoderm cells that give rise to the thyroid gland, the earliest endocrine organ to develop in the mouse embryo. These cells emerge from the pharyngeal floor of the anterior foregut around E8.5‚ÄìE9.0, forming a midline bud that subsequently descends and bifurcates into the bilobed thyroid primordium by E10.0. They are characterized by e…	The designation as thyroid progenitor is strongly supported by the expression of Nkx2-1 (prominent in both global and local marker lists), the master transcription factor essential for thyroid bud specification and the earliest known marker of thyroid fate in the foregut endoderm. Shh, which is also highly ranked among both global and local markers, is expressed throughout the foregut endoderm an…
79	54	Hepatoblast	Hepatoblast	Endoderm and notochord	Endoderm	Endoderm	E9.0, E9.5, E10.0	2715	Afp, Dlk1, Fgb, Reln, Ttr, Apoa2, Itih2, Rbp4, Apoe, Trf	Dlk1, Afp, Itih2, Reln, Fgb, Fabp5, Apoa2, Ambp, Serpina1b, Serpinf2	Hepatoblasts are the bipotential liver progenitor cells of the endoderm lineage that give rise to both hepatocytes and cholangiocytes (biliary epithelial cells). Emerging from the hepatic endoderm around E9.0 in the mouse as the liver bud forms, these cells rapidly proliferate and begin expressing early hepatic functions including serum protein synthesis and lipid metabolism, establishing the fet…	The marker gene profile strongly supports a hepatoblast identity, with Afp (alpha-fetoprotein) and Dlk1 (delta-like 1) serving as canonical markers of fetal liver progenitors that distinguish hepatoblasts from mature hepatocytes. Abundant expression of serum proteins such as Ttr (transthyretin), Apoa2, Apoe, Trf (transferrin), Rbp4, and Fgb (fibrinogen beta chain) reflects the early onset of hepa…
80	55	Hindgut	Hindgut	Endoderm and notochord	Endoderm	Endoderm	E8.5, E9.0, E9.5, E10.0	7896	Epcam, Gpc3, Spint2, Robo2, Cldn7, Cldn6, Bex1, Slc2a3, Ezr, Prickle1	Prickle1, Hoxa9, Map1b, Hoxa10, Mllt3, Amph, Fbn2, Wnt5a, Greb1, Trps1	The hindgut is the posterior segment of the embryonic gut tube, arising from the ventral folding of posterior definitive endoderm during embryo turning around E8.5. It gives rise to the distal large intestine, rectum, and contributes to the cloaca and allantois-associated structures. Its appearance at E8.5 and persistence through E10.0 is consistent with the progressive elongation and regionaliza…	The hindgut identity is most clearly established by the local markers Hoxa9 and Hoxa10, posterior Hox genes whose expression defines the caudal domain of the gut tube and distinguishes hindgut from midgut and foregut endoderm along the anterior-posterior axis. Wnt5a, a non-canonical Wnt ligand essential for posterior body axis elongation and hindgut morphogenesis, further supports caudal gut iden…
81	56	Midgut	Midgut	Endoderm and notochord	Endoderm	Endoderm	E8.5, E9.0, E9.5, E10.0	6490	Rbp4, Epcam, Nepn, Krt18, Bex1, Krt8, Spint2, Peg3, Robo2, Cldn6	Rbp4, Nepn, Kcnq3, Prdm1, Elmo1, Kif26b, Dpp4, Tdh, Klhl13, Pitx2	The midgut is the central segment of the embryonic gut tube that forms between E8.5 and E10.0 as the lateral endodermal folds close along the anterior-posterior axis. This region gives rise to the distal duodenum, jejunum, ileum, cecum, and ascending colon, and is a major site of nutrient absorption in the mature intestine. During the stages captured here, midgut endoderm is undergoing regionaliz…	The epithelial endodermal identity of this cluster is established by Epcam, Krt8, Krt18, and the tight junction component Cldn6, while Spint2 further marks gut epithelium. Midgut regional identity is supported by Rbp4 and Nepn, both enriched in the midgut endoderm relative to foregut and hindgut, and by Dpp4, a dipeptidyl peptidase characteristic of the intestinal brush border epithelium that der…
82	57	Parietal endoderm	Parietal endoderm	Endoderm and notochord	Endoderm	Endoderm	E7.5, E8.0, E9.0, E9.5, E10.0	37	Sparc, Col4a1, Fst, Cd9, Lama1, Fabp3, Col4a2, Lamc1, Lamb1, Srgn	Fst, Col4a1, Lama1, Sparc, Col4a2, Serpinh1, Lamc1, Lamb1, Srgn, Nid1	Parietal endoderm is an extraembryonic endoderm lineage that derives from primitive endoderm and migrates along the inner surface of the trophectoderm in the mouse embryo. Its primary function is the secretion of Reichert's membrane, a thick specialized basement membrane that separates the embryo from maternal tissues and serves as a structural and molecular barrier during early post-implantation…	The marker gene signature is dominated by core basement membrane components characteristic of Reichert's membrane production. Col4a1 and Col4a2 encode the type IV collagen Œ±1 and Œ±2 chains, while Lama1, Lamb1, and Lamc1 encode the three subunits of laminin-111 (Œ±1Œ≤1Œ≥1), together constituting the major structural scaffolds of Reichert's membrane. Nid1 (nidogen-1) bridges these laminin and col…
83	58	Pharyngeal endoderm	Pharyngeal endoderm	Endoderm and notochord	Endoderm	Endoderm	E8.5, E9.0, E9.5, E10.0	13027	Epcam, Igfbp5, Krt18, Spint2, Cldn6, Wfdc2, Etl4, Cldn7, Bex1, Sulf1	Sulf1, Adgrv1, Tmsb4x, Palld, Cacna2d1, Pax9, Ccser1, Uchl1, Foxe1, Sparc	Pharyngeal endoderm is the epithelial lining of the pharyngeal arches and pouches, a transient series of structures in the developing head and neck region. This tissue serves as a critical signaling center for craniofacial morphogenesis and gives rise to derivatives including the thyroid, parathyroid glands, thymus, and ultimobranchial body. Its appearance from E8.5 onward is consistent with the …	The global markers confirm a definitive endodermal epithelial identity, with strong expression of pan-epithelial genes such as Epcam, Krt18, Cldn6, and Cldn7. The local markers distinguish this population from other endoderm subtypes and provide compelling evidence for pharyngeal regionalization: Pax9 is a transcription factor essential for pharyngeal pouch patterning and arch-derived organ devel…
84	59	Visceral endoderm	Visceral endoderm	Extraembryonic and PGC	Extraembryonic endoderm	Endoderm	E7.5, E8.0, E9.0, E8.5, E9.5, E10.0	1408	Ttr, Rbp4, Apoa1, Apob, Apoe, Cubn, Emb, Afp, Dab2, Amn	Ttr, Rbp4, Apoa1, Apob, Cubn, Afp, Dab2, Apom, Amn, Tdh	Visceral endoderm is an extraembryonic endoderm layer that envelops the egg cylinder in early mouse development, functioning as the primary nutrient-absorptive and metabolic epithelium before the definitive yolk sac and fetal liver mature. It mediates maternal-embryonic nutrient exchange through receptor-mediated endocytosis, synthesizes serum transport proteins and apolipoproteins, and plays cri…	The marker gene profile is a hallmark of visceral endoderm identity, dominated by genes encoding serum transport proteins (Ttr, Rbp4, Afp) and apolipoproteins (Apoa1, Apob, Apoe, Apom) that reflect this tissue's role as the embryo's principal metabolic exchange surface prior to liver development. The co-expression of Cubn, Amn, and Dab2 defines the endocytic machinery unique to visceral endoderm …
85	60	Epiblast	Epiblast	Early	Epiblast	Epiblast	E7.5	635	Pou5f1, Dnmt3b, Fst, Epcam, Bex4, Tceal8, Bex1, Emb, Spint2, Pim2	Cdx2, Mcc, Fst, Id3, Sp5, Pou5f1, Sema6a, Tceal8, Ptprm, Epcam	The epiblast is the pluripotent epithelial tissue of the early post-implantation embryo that gives rise to all somatic cell lineages and the germline. At E7.5, epiblast cells are actively undergoing gastrulation, with subsets delaminating through the primitive streak to form mesoderm and definitive endoderm, while the remaining epiblast retains pluripotency and contributes to the ectoderm.	The name Epiblast is strongly supported by the high expression of Pou5f1 (Oct4), a master regulator of pluripotency that is a hallmark of the undifferentiated epiblast prior to lineage commitment. Dnmt3b, a de novo DNA methyltransferase highly active during epiblast maturation, and Epcam, an epithelial adhesion molecule characteristic of the epiblast epithelium, further confirm this identity. Loc…
86	61	Primitive streak	Primitive streak	Early	Epiblast	Epiblast	E7.5, E8.0	306	T, Pou5f1, Fst, Dnmt3b, Tceal8, Apln, Sp5, Phlda2, Lef1, Emb	T, Fst, Hoxb1, Wnt3a, Alcam, Rbp1, Apln, Meis2, Hoxb2, Hes7	The primitive streak is a transient embryonic structure that forms at the posterior end of the epiblast during gastrulation, serving as the site where epiblast cells undergo epithelial-to-mesenchymal transition to ingress and form the mesoderm and definitive endoderm germ layers. Present at E7.5‚ÄìE8.0, it is the organizing center for body axis specification and is essential for establishing the …	The assignment of this cluster as primitive streak is strongly supported by high expression of T (Brachyury), the canonical marker of the streak and nascent mesoderm, along with Wnt3a, a key ligand required for streak induction and maintenance. Additional markers reinforce this identity: Sp5 and Lef1 are direct transcriptional targets of the Wnt/Œ≤-catenin signaling pathway that is active in the …
87	62	Axial progenitor	Axial progenitor	Posterior neural ectoderm	Epiblast	Epiblast	E8.0, E8.5, E9.0, E9.5, E10.0	9629	Cdx4, Cyp26a1, Rspo3, T, Fgf8, Hoxaas3, Greb1, Cdx2, Kif26b, Mllt3	Cyp26a1, T, Fgf8, Rspo3, Cdx4, Cdx2, Fgf17, Tpm1, Epha5, Sema6a	Axial progenitors are a bipotent stem cell population residing in the caudal lateral epiblast and, later, in the tail bud region that fuels posterior body axis elongation from mid-gastrulation onward. They serve as a long-lived source of both spinal cord neural progenitors and paraxial mesoderm (somite precursors), and their gradual exhaustion determines the final length of the embryonic trunk an…	The hallmark transcription factor T (Brachyury), a top global and local marker, is a canonical axial progenitor gene required for posterior mesoderm specification and progenitor self-renewal. Co-expression of Cdx2 and Cdx4 further defines the caudal progenitor identity, as these homeobox genes maintain posterior Hox gene activation and are essential for axial progenitor maintenance. Active FGF si…
88	63	Macrophage	Macrophage	Blood and endothelial	Blood	Mesoderm	E8.5, E9.0, E9.5, E10.0	2647	Coro1a, Mef2c, Runx1, Fcer1g, Arpc1b, Lcp1, Tmsb4x, Arhgdib, Ccl3, Spi1	Ccl3, Coro1a, Cebpb, Spi1, Tyrobp, Ctsc, Lcp1, Apbb1ip, Plac8, C1qb	Macrophages are tissue-resident myeloid cells that arise from primitive and definitive hematopoiesis in the mouse embryo, becoming prominent from E8.5 onward as yolk sac-derived progenitors seed embryonic tissues. They function as professional phagocytes critical for tissue remodeling, clearance of apoptotic cells during morphogenesis, and innate immune defense.	The macrophage identity is strongly supported by expression of the master myeloid transcription factor Spi1 (PU.1), which is essential for macrophage differentiation, together with the myeloid-lineage transcription factors Cebpb and Runx1. Effector and signaling genes characteristic of mature macrophages are prominently represented, including the chemokine Ccl3 (MIP-1Œ±), the complement component…
89	64	Megakaryocyte	Megakaryocyte	Blood and endothelial	Blood	Mesoderm	E8.5, E9.0, E9.5, E10.0	838	Pf4, Fermt3, Plek, Thbs1, Prkca, Rab27b, Prkar2b, Rap1b, Cd9, Itgb3	Pf4, Thbs1, Rab27b, Prkca, Fermt3, Rabgap1l, Pard3b, Plek, Itgb3, Cd9	Megakaryocytes are large polyploid cells of the blood lineage that arise from megakaryocyte-erythrocyte progenitors and are responsible for producing platelets, the anucleate cell fragments essential for hemostasis and wound repair. In the mouse embryo, megakaryopoiesis initiates in the yolk sac during primitive hematopoiesis and later transitions to the fetal liver, consistent with their appeara…	The marker gene profile strongly supports a megakaryocyte identity. Pf4 (CXCL4), the top global and local marker, is a canonical megakaryocyte-specific chemokine stored in platelet alpha granules, while Itgb3 (GPIIIa/CD61) and Cd9 are surface integrins critical for platelet adhesion and aggregation. Thbs1 (thrombospondin-1) is an alpha-granule glycoprotein involved in platelet activation, and Ple…
90	65	Primitive erythrocyte	Primitive erythrocyte	Blood and endothelial	Blood	Mesoderm	E8.5, E9.0, E9.5, E10.0	55551	Hbb-y, Hbb-bh1, Hba-x, Hba-a1, Hba-a2, Ahsp, Car2, Mgst3, Slc25a37, Gypa	Hba-x, Hbb-y, Hbb-bh1, Hba-a1, Hba-a2, Ahsp, Car2, Mgst3, Slc25a37, Gypa	Primitive erythrocytes are the first red blood cells produced during mammalian embryogenesis, arising from yolk sac blood islands during primitive hematopoiesis. Unlike definitive erythrocytes, they are large, nucleated cells that circulate in the embryonic bloodstream and serve as the primary oxygen carriers during early development, from approximately E7.5 through mid-gestation. Their presence …	The marker gene signature is dominated by embryonic-type hemoglobins ‚Äî Hbb-y (epsilon-y beta-globin), Hbb-bh1 (beta-H1 globin), and Hba-x (zeta-globin) ‚Äî which are hallmarks of primitive erythrocytes and distinguish them from definitive red blood cells that instead express adult-type globins such as Hbb-bs and Hbb-bt. Co-expression of Hba-a1 and Hba-a2 (alpha-globins shared across erythroid l…
91	66	Allantoic endothelial progenitor	Allantoic endothelial progenitor	Blood and endothelial	Extraembryonic mesoderm	Mesoderm	E8.0, E8.5, E9.0, E10.0	3302	Ramp2, Kdr, Mest, Fli1, Egfl7, Fn1, Plac1, Ptprm, Rhoj, Meg3	Meg3, Dlk1, Plac1, Rian, Peg3, Fn1, Mest, Hoxa9, Igf2r, Tmem158	Allantoic endothelial progenitors are extraembryonic mesoderm-derived cells within the allantois that give rise to the umbilical vasculature and contribute endothelial cells to the developing chorioallantoic placenta. Emerging around E8.0 as the allantois buds from the posterior embryo, these progenitors undergo vasculogenesis to form the blood vessels that will connect the embryonic and placenta…	The endothelial progenitor identity is supported by strong expression of canonical vascular markers including Kdr (VEGFR2, the master regulator of vasculogenesis), Fli1 (an ETS transcription factor essential for endothelial specification), Egfl7 (secreted by endothelial cells during vascular tube formation), Rhoj (an endothelial Rho GTPase), and Ramp2 (an endothelial receptor component). Allantoi…
92	67a	Endothelial cell	Endothelial cell	Blood and endothelial	Mesoderm	Mesoderm	E8.5, E9.0, E9.5, E10.0	18376	Ptprm, Emcn, Ramp2, Kdr, Gng11, Cdh5, Flt1, Plvap, Hapln1, Vim	Piezo2, Arhgap18, Pcdh17, Aplnr, Rapgef4, Dock4, Mef2c, Clec1b, Ccnd1, Gng11	Endothelial cells form the inner lining of blood and lymphatic vessels throughout the developing embryo. Arising from lateral plate mesoderm, they are among the earliest vascular cell types to emerge during embryogenesis, establishing the primary vascular plexus through vasculogenesis beginning around E8.0 and subsequently remodeling it via angiogenesis through E10.0 and beyond.	The global marker signature strongly supports a generic endothelial identity, with canonical endothelial genes including Cdh5 (VE-cadherin, the definitive endothelial adhesion molecule), Kdr (VEGFR2, the principal VEGF receptor driving endothelial specification and survival), Flt1 (VEGFR1), and Emcn (endomucin), alongside Plvap (a fenestral diaphragm protein) and Ramp2 (an adrenomedullin co-recep…
93	67b	Yolk sac endothelial cell	Endothelial cell	Blood and endothelial	Extraembryonic mesoderm	Mesoderm	E8.5, E9.0, E9.5, E10.0	369	Ramp2, Gng11, Vim, Plvap, Mest, Igfbp4, Emcn, Sparc, Cdh5, Egfl7	Tmsb4x, Filip1l, Cavin3, Gap43, Rps8, Tagln2, Vim, Sparc, Calm1, Maged2	Yolk sac endothelial cells line the vasculature of the yolk sac, an extraembryonic membrane derived from mesoderm that serves as the primary site of primitive hematopoiesis and nutrient transport during early mouse development. These cells form the first functional vascular plexus in the embryo, appearing at E8.5 as blood islands remodel into a capillary network, and they persist through E10.0 as…	The endothelial identity of this cluster is firmly established by canonical vascular markers including Cdh5 (VE-cadherin), Emcn (endomucin), Egfl7, Ramp2, and Gng11, all of which are hallmarks of endothelial gene programs. Plvap, encoding plasmalemma vesicle-associated protein, is particularly indicative of the fenestrated endothelium characteristic of the yolk sac vasculature, while Mest is an i…
94	68	Allantois	Allantois	Extraembryonic and PGC	Extraembryonic mesoderm	Mesoderm	E7.5, E8.0, E8.5, E9.0, E9.5, E10.0	15703	Phlda2, Pitx1, Tbx4, Spin2c, Slc38a4, Pmp22, Plac1, Unc5c, Hand1, Twist1	Phlda2, Cdkn1c, Tbx4, Pitx1, Spin2c, Pmp22, Krt8, Sgce, Unc5c, Hand1	The allantois is an extraembryonic mesodermal appendage that buds from the posterior end of the embryo around E7.5 and elongates across the exocoelomic cavity to fuse with the chorion, forming the chorioallantoic placenta essential for maternal-fetal exchange. It also gives rise to the umbilical vasculature. Its presence across all stages from E7.5 to E10.0 is consistent with the allantois's cont…	The designation as Allantois is strongly supported by Tbx4, a T-box transcription factor that is a definitive marker of the allantois and is required for its outgrowth, along with Pitx1, which is co-expressed in this structure. Extraembryonic mesodermal identity is reinforced by Hand1 and Twist1, both bHLH transcription factors characteristic of lateral and extraembryonic mesoderm. The enrichment…
95	69	Extraembryonic mesoderm	Extraembryonic mesoderm	Extraembryonic and PGC	Extraembryonic mesoderm	Mesoderm	E7.5, E8.0, E8.5, E9.0, E9.5, E10.0	19061	Col1a1, Postn, Lum, Col1a2, Col3a1, Dlk1, Acta2, Sparc, Arhgap6, Pmp22	Postn, Lum, Col1a1, Col3a1, Col1a2, Acta2, Nrp1, Dcn, Csrp2, Col5a2	Extraembryonic mesoderm is a mesoderm-derived population that gives rise to the mesenchymal and stromal layers of extraembryonic tissues, including the yolk sac mesothelium, allantois, and chorionic mesenchyme. These cells produce abundant extracellular matrix to provide structural support for the extraembryonic membranes and contribute to the developing vasculature that mediates nutrient and gas…	The marker gene profile is dominated by fibrillar collagens (Col1a1, Col1a2, Col3a1, Col5a2) and extracellular matrix-associated genes (Postn, Lum, Dcn, Sparc), which define a mesenchymal/stromal identity consistent with the matrix-rich extraembryonic mesoderm that underlies the yolk sac endoderm and lines the exocoelomic cavity. Expression of Acta2 (smooth muscle actin) and Csrp2 reflects the pr…
96	70a	Intermediate mesoderm	Intermediate mesoderm	Intermediate and somatic mesoderm	Intermediate mesoderm	Mesoderm	E7.5, E8.0, E8.5	2828	Phlda2, Ifitm1, Cited1, Hoxaas3, Lef1, Cdx4, Prtg, Rbp1, Osr1, Greb1l	Hoxaas3, Cited1, Rbp1, Maml3, Gm14226, Hoxb9, Cacna2d1, Cdx4, Cdx1, Rnf213	Intermediate mesoderm is a mesodermal population situated between the paraxial and lateral plate mesoderm along the mediolateral axis of the embryo. Specified during gastrulation and early somitogenesis (E7.5‚ÄìE8.5), it serves as the principal precursor of the urogenital system, giving rise to the pronephros, mesonephros, metanephros (definitive kidney), and gonads.	The presence of Osr1, a defining transcription factor for intermediate mesoderm identity and early nephrogenesis, strongly supports this annotation. Greb1l further reinforces a renal progenitor identity, as mutations in this gene cause renal agenesis in both mouse and human. The posterior Hox and caudal genes Hoxb9, Hoxaas3, Cdx4, and Cdx1 reflect the caudal axial position from which intermediate…
97	70b	Intermediate mesoderm (posterior)	Intermediate mesoderm	Intermediate and somatic mesoderm	Intermediate mesoderm	Mesoderm	E9.5, E10.0	6095	Dlk1, Peg3, Gpc3, Gas1, Mest, Wt1, Meis1, Bnc2, Tshz2, Aldh1a2	Wt1, Palld, Creb5, Ror1, Cxcl12, Id3, Bmper, Nrg1, AU020206, Gas1	Intermediate mesoderm (posterior) represents the caudal segment of the intermediate mesoderm, the mesodermal territory positioned between the paraxial and lateral plate mesoderm that gives rise to the urogenital system. At E9.5‚ÄìE10.0, this posterior population corresponds to less differentiated IM progenitors that will form the mesonephric and metanephric (definitive kidney) primordia, in contr…	The strong expression of Wt1, a master transcription factor of intermediate mesoderm and nephric progenitor identity, in both global and local marker lists firmly establishes this population as IM. Posterior and progenitor-like character is supported by Aldh1a2, the principal enzyme for retinoic acid synthesis that patterns the caudal body axis and is required for posterior IM specification, toge…
98	70c	Intermediate mesoderm (nephrogenic)	Intermediate mesoderm	Intermediate and somatic mesoderm	Intermediate mesoderm	Mesoderm	E9.0, E9.5, E10.0	13350	Pax2, Ncam1, Gpc6, Tshz2, Arid5b, Ltbp1, Nrp1, Hmga2, Thsd4, Rdh10	Pax2, Wfdc2, Pax8, Ncam1, Rmst, Sim1, Arid5b, Cdkn1c, Dach1, Nrp1	Intermediate mesoderm (nephrogenic) represents the subset of intermediate mesoderm that has become specified toward the kidney-forming (nephrogenic) lineage during mid-gestation mouse development (E9.0‚ÄìE10.0). These cells give rise to the nephric duct (Wolffian duct), mesonephric tubules, and ultimately contribute progenitors to the metanephric kidney, constituting the earliest committed renal …	The nephrogenic identity of this population is strongly supported by the co-expression of Pax2 and Pax8, the two paired-box transcription factors that define the nephric lineage and are jointly required for nephric duct formation and early kidney morphogenesis. Wfdc2 (HE4), a top local marker, is a well-established marker of the nephric duct epithelium, reinforcing commitment to the renal tubular…
99	71	Lateral plate mesoderm	Lateral plate mesoderm	Splanchnic mesoderm	Lateral plate mesoderm	Mesoderm	E7.5, E8.0	1137	Ifitm1, Phlda2, Aldh1a2, Prtg, Arg1, Gata6, Twist1, Foxf1, Csrp2, Gpc3	Sfrp5, Aldh1a2, Dusp9, Gata6, Ifitm1, Lefty2, Dach1, Emb, Igfbpl1, Nhs	Lateral plate mesoderm (LPM) is a broad sheet of mesoderm that forms lateral to the paraxial and intermediate mesoderm during early gastrulation and body plan establishment. Present at E7.5‚ÄìE8.0, this population represents the early, largely undifferentiated LPM prior to its splitting into somatic (body wall, limb) and splanchnic (heart, gut, vascular smooth muscle) layers, and serves as a comm…	The name is well supported by the co-expression of transcription factors that are hallmarks of LPM identity: Foxf1 and Gata6 are canonical regulators of lateral plate and splanchnic mesoderm specification, while Twist1 marks LPM-derived mesenchyme. Aldh1a2, encoding the principal retinoic acid‚Äìsynthesizing enzyme RALDH2, is prominently expressed in LPM where it patterns the anteroposterior axis…
100	72	Epicardium	Epicardium	Splanchnic mesoderm	Lateral plate mesoderm	Mesoderm	E9.0, E9.5, E10.0	2518	Kcnq5, Erbb4, Thsd4, Tmem108, Nfia, Arhgap6, Igfbp5, Flrt2, Tbx18, Itga4	Thsd4, Itga4, Ebf1, Sorcs1, Tbx18, Erbb4, Stk26, Wt1, Upk3b, Sox9	The epicardium is the outermost mesothelial layer enveloping the developing heart, derived from the proepicardial organ of the lateral plate mesoderm. Emerging around E9.0 as proepicardial cells migrate onto and spread across the myocardial surface, the epicardium serves as a critical signaling center for myocardial growth and as a source of progenitors that undergo epithelial-to-mesenchymal tran…	The annotation is strongly supported by the canonical epicardial transcription factors Tbx18 and Wt1, which together define the proepicardial organ and its derivative epicardial sheet and are among the most widely used lineage markers for this tissue. The local marker Upk3b (Uroplakin 3B) further confirms mesothelial identity, as it is characteristically expressed in serosal membranes including t…
101	73a	First heart field	First heart field	Splanchnic mesoderm	Lateral plate mesoderm	Mesoderm	E8.0	487	Myl7, Actc1, Ttn, Myl4, Tnnt2, Acta2, Slc8a1, Tpm1, Ryr2, Tnni1	Phlda2, Sfrp5, Hmga2, Apoe, Mpped2, Cited2, Actg1, Hdgf, Map1b, Amph	The first heart field (FHF) is a population of cardiac progenitor cells within the lateral plate mesoderm that differentiates early to form the linear heart tube, ultimately contributing to the left ventricle and portions of the atria. Present at E8.0, these cells represent the earliest differentiating cardiomyocyte lineage during heart tube formation. The FHF is distinguished from the second hea…	The global marker profile is dominated by sarcomeric and contractile genes‚ÄîMyl7, Actc1, Ttn, Myl4, Tnnt2, Tpm1, and Tnni1‚Äîalong with the calcium-handling genes Ryr2 and Slc8a1, confirming a differentiated cardiomyocyte identity consistent with the early-differentiating FHF at E8.0. The local markers distinguish this population from related cardiac progenitors, most notably through Sfrp5, a se…
102	73b	Left ventricle	First heart field	Splanchnic mesoderm	Lateral plate mesoderm	Mesoderm	E8.5, E9.0, E9.5, E10.0	3462	Actc1, Myl7, Ttn, Myl4, Acta2, Tnnt2, Myl3, Tnni1, Slc8a1, Myl2	Myl2, Mest, Nppa, Acta1, Ccnd2, Smpx, Myl3, Myh7, Mpped2, Nppb	Left ventricular cardiomyocytes are the contractile muscle cells of the left ventricle, the principal systemic pumping chamber of the heart. Derived from the first heart field, these cells are among the earliest specified cardiac lineages in the mouse embryo, emerging around E8.0‚ÄìE8.5 as the linear heart tube loops and chambers begin to form. By E9.5‚ÄìE10.0, left ventricular cardiomyocytes are…	The global markers confirm a cardiomyocyte identity, with high expression of sarcomeric genes such as Actc1, Ttn, Tnnt2, and Tnni1, as well as cardiac myosin light chains Myl7 and Myl4. Ventricular chamber identity is strongly supported by the top local marker Myl2 (MLC2v), the canonical ventricular myosin light chain that specifically marks ventricular over atrial or outflow tract cardiomyocytes…
103	73c	Atrioventricular canal	First heart field	Splanchnic mesoderm	Lateral plate mesoderm	Mesoderm	E8.5, E9.0, E9.5, E10.0	1356	Actc1, Ttn, Myl7, Myl4, Slc8a1, Acta2, Tnnt2, Myh6, Ryr2, Tnni1	Rspo3, Rgs6, Cacna2d2, Tbx5, Bmp2, Zfpm2, Mlip, Wnt2, Myh6, Spon1	The atrioventricular canal (AVC) is a specialized myocardial region of the first heart field that forms the constriction between the developing atrial and ventricular chambers during mid-gestation. It serves as the precursor to the atrioventricular valves and septum, and its myocardium orchestrates endocardial-to-mesenchymal transition in the adjacent cardiac cushions. Present from E8.5 through E…	The global markers (Actc1, Ttn, Myl7, Myl4, Tnnt2, Myh6, Ryr2, Tnni1) confirm a cardiomyocyte identity with contractile and calcium-handling machinery. Among the local markers, Bmp2 is a canonical AVC myocardial marker essential for specifying AVC fate and inducing cushion mesenchyme formation, while Rspo3 and Wnt2 reflect the active Wnt signaling axis characteristic of the AVC region. Tbx5 marks…
104	75a	Second heart field (anterior)	Second heart field	Splanchnic mesoderm	Lateral plate mesoderm	Mesoderm	E8.0, E8.5, E9.0, E9.5, E10.0	4005	Mpped2, Prkg1, Armh4, Dlk1, Mecom, Kcnq5, Arhgap6, Runx1t1, Tnni1, Prrx2	Igfbpl1, Prtg, Armh4, Myl7, Ier2, Irx3, Mpped2, Npm3, Isl1, Pgk1	The anterior second heart field is a population of cardiac progenitor cells derived from the pharyngeal mesoderm that contributes primarily to the outflow tract, right ventricle, and portions of the interventricular septum during heart development. Present from E8.0 through E10.0, these progenitors progressively differentiate into cardiomyocytes as they are deployed to the arterial pole of the el…	The canonical second heart field transcription factor Isl1 appears among the local markers, firmly establishing this cluster as SHF progenitors rather than first heart field or differentiated cardiomyocytes. The anterior identity is supported by local expression of Irx3, an Iroquois family homeobox gene specifically associated with the anterior SHF and outflow tract patterning. Cardiac differenti…
105	75b	Outflow tract	Second heart field	Splanchnic mesoderm	Lateral plate mesoderm	Mesoderm	E9.0, E9.5, E10.0	2077	Mecom, Rgs5, Armh4, Unc5c, Gpc3, Mef2c, Prkg1, Dlk1, Tnni1, Runx1t1	Mecom, Rgs5, Unc5c, Isl1, Foxp2, Tshz2, Grid2, Gpc3, Armh4, Mef2c	The outflow tract is a transient embryonic cardiac structure derived from the second heart field that connects the developing ventricles to the pharyngeal arch arteries. During E9.0‚ÄìE10.0, it undergoes elongation, looping, and eventual septation to form the proximal segments of the aorta and pulmonary trunk. It comprises myocardial, smooth muscle, and mesenchymal cell populations and is a major…	The name "Outflow tract" is supported by the co-expression of Isl1 and Mef2c, which together define the anterior second heart field progenitor population that is the primary source of outflow tract myocardium. Mecom, the top-ranked global and local marker, is highly enriched in the outflow tract myocardium and has been shown to regulate OFT elongation and remodeling. Rgs5, a regulator of G-protei…
106	75c	Right ventricle	Second heart field	Splanchnic mesoderm	Lateral plate mesoderm	Mesoderm	E8.5, E9.0, E9.5, E10.0	2882	Ttn, Actc1, Myl7, Acta2, Myl4, Tnnt2, Slc8a1, Tnni1, Tagln, Tpm1	Dlk1, Nrp2, Cripto, Fhl1, Cdkn1c, Rgs5, Mecom, Amph, Myh7, Armh4	The right ventricle is a muscular chamber of the developing heart responsible for pumping blood into the pulmonary circulation. In the mouse embryo, it is primarily derived from the second heart field and becomes morphologically distinct as cardiac looping and septation progress between E8.5 and E10.0. Right ventricular cardiomyocytes undergo rapid proliferation and maturation during this window,…	The global marker profile‚Äîincluding sarcomeric genes Ttn, Actc1, Myl4, Myl7, Tnnt2, and Tnni1, along with the cardiac calcium exchanger Slc8a1‚Äîconfirms a differentiated cardiomyocyte identity. Among the local markers that distinguish this cluster from other second heart field derivatives, Dlk1 and Mecom (Evi1) are particularly informative, as both are well-established markers of right ventric…
107	75d	Second heart field (posterior)	Second heart field	Splanchnic mesoderm	Lateral plate mesoderm	Mesoderm	E8.0, E8.5, E9.0, E10.0	3137	Ryr2, Myl4, Myl7, Actc1, Sfrp5, Tnni1, Wnt2, Tnnt2, Gata6, Ccdc141	Sfrp5, Nr2f2, Fabp5, Wnt2, Dusp9, Kitl, Sfrp1, Gpc6, Trabd2b, H1f5	The posterior second heart field (pSHF) is a subdomain of cardiac mesoderm progenitors that contributes primarily to the atria, sinus venosus, and dorsal mesenchymal protrusion of the developing heart. These progenitors are distinguished from their anterior counterparts by distinct signaling environments and transcription factor expression, and they play a critical role in atrial septation and pu…	Global markers such as Myl7, Myl4, Actc1, Tnnt2, Tnni1, and Ryr2 establish a clear cardiomyocyte and cardiac progenitor identity, while Gata6 confirms involvement in heart field specification. The posterior designation is strongly supported by the local markers Nr2f2 (COUP-TFII), the canonical transcription factor that defines posterior SHF identity and drives atrial over ventricular fate, and Wn…
108	75e	Atria	Second heart field	Splanchnic mesoderm	Lateral plate mesoderm	Mesoderm	E8.5, E9.0, E9.5, E10.0	3413	Actc1, Myl7, Ttn, Myl4, Acta2, Tnnt2, Myh6, Slc8a1, Ryr2, Tnnc1	Angpt1, Vsnl1, Kcnq3, Nr2f2, Itga6, Myh6, Fbxo32, Trabd2b, Rgs6, Sfrp1	Atrial cardiomyocytes are the contractile muscle cells that form the atrial chambers of the developing heart. Derived from second heart field progenitors, these cells differentiate during mid-embryogenesis (E8.5‚ÄìE10.0) and acquire distinct electrophysiological and contractile properties that distinguish them from ventricular cardiomyocytes. They play essential roles in receiving blood flow and …	The global markers confirm a strong cardiomyocyte identity, with sarcomeric and contractile genes such as Actc1, Ttn, Tnnt2, Tnnc1, Ryr2, and Slc8a1, while the atrial-enriched myosin genes Myl7, Myl4, and Myh6 specifically point to atrial rather than ventricular fate. Among the local markers that distinguish this cluster from related second heart field populations, Nr2f2 (COUP-TFII) is a master t…
109	75f	Inflow tract	Second heart field	Splanchnic mesoderm	Lateral plate mesoderm	Mesoderm	E9.0, E9.5, E10.0	5319	Erbb4, Myl4, Ryr2, Slc8a1, Acta2, Myl7, Actc1, Tnni1, Zfpm2, Igfbp5	Ptn, Tenm3, Nfia, Plcb1, Mir99ahg, Unc5c, Shox2, Flrt2, Foxp2, Robo2	The inflow tract (venous pole) is the caudal segment of the embryonic heart tube that receives systemic venous return and gives rise to the sinus venosus, sinoatrial node, and atrial chambers. Derived from the posterior second heart field, these cardiomyocytes are actively differentiating during E9.0‚ÄìE10.0 as the heart tube undergoes looping and chamber septation. This population is critical fo…	The global markers confirm a differentiated cardiomyocyte identity with strong expression of sarcomeric and calcium-handling genes (Actc1, Tnni1, Myl7, Ryr2, Slc8a1), while the co-expression of atrial myosin light chains Myl4 and Myl7 specifically points to an atrial/venous pole rather than ventricular identity. Among the local markers, Shox2 is the hallmark transcription factor of the cardiac in…
110	74	Juxtacardiac field	Juxtacardiac field	Splanchnic mesoderm	Lateral plate mesoderm	Mesoderm	E8.0, E8.5, E9.0, E9.5, E10.0	4225	Twist1, Kcnq5, Ppp2r2b, Tpm1, Rbms3, Arhgap6, Ccbe1, Mest, Dlk1, Tmem108	Fras1, Mab21l2, Ccbe1, Tmsb4x, Kcnh7, Ppp2r2b, Tagln, Tpm1, Arhgap6, Tmem108	The juxtacardiac field (JCF) is a lateral plate mesoderm-derived progenitor population situated adjacent to the cardiac crescent and developing heart tube. These cells contribute to the pericardium, ventral body wall mesenchyme, and portions of the heart, serving as a transitional progenitor pool that bridges cardiac and somatic lateral plate fates. Present from E8.0 through E10.0, the JCF persis…	The designation "juxtacardiac field" is supported by a marker profile reflecting mesenchymal lateral plate identity with proximity to cardiac lineages. Twist1, a master regulator of mesenchymal specification in lateral plate mesoderm, is the top global marker, while contractile genes Tpm1 and Tagln indicate early myogenic priming consistent with a cardiogenic-adjacent field. The imprinted mesoder…
111	76	Forelimb field	Forelimb field	Intermediate and somatic mesoderm	Lateral plate mesoderm	Mesoderm	E9.5, E10.0	44643	Prrx1, Mecom, Twist1, Gpc5, Sema3a, Lix1, Gpc3, Asb4, Lhx9, Cped1	Asb4, Lhx9, Sema3a, Lix1, Lhx2, Hoxd9, Gpc5, Tbx5, Hoxa9, Gli3	The forelimb field comprises lateral plate mesoderm progenitors at the forelimb level that condense and proliferate to initiate the forelimb bud between E9.5 and E10.0. These cells give rise to the skeletal, connective tissue, and tendon elements of the forelimb, and are distinguished from hindlimb progenitors by a distinct transcription factor code.	Tbx5 in the local markers is the definitive forelimb identity gene ‚Äî it is both necessary and sufficient for forelimb bud initiation and is not expressed in the hindlimb field. The Hox9 paralog group genes Hoxa9 and Hoxd9 further specify forelimb-level axial identity along the anterior-posterior body axis, consistent with forelimb rather than hindlimb positioning. Broad limb mesenchyme identity…
112	77	Hindlimb field	Hindlimb field	Intermediate and somatic mesoderm	Lateral plate mesoderm	Mesoderm	E9.5, E10.0	13444	Twist1, Prrx1, Pitx1, Tshz2, Tmem132c, Mecom, Dlk1, Cped1, Gpc6, Klf12	Pitx1, Hoxd11, Tshz2, Tbx4, Hoxa10, Pcdh7, Greb1l, Tril, Bach2, Hoxc10	The hindlimb field comprises lateral plate mesoderm progenitors that coalesce at the posterior flank of the embryo to form the hindlimb bud, emerging around E9.5 ‚Äî slightly later than the forelimb field. These cells give rise to the skeletal, connective tissue, and dermal components of the hindlimb, and are specified by a unique combination of transcription factors that distinguish them from fo…	The name "Hindlimb field" is strongly supported by the co-expression of Pitx1 and Tbx4, the two master regulators of hindlimb identity ‚Äî Pitx1 is both the top global and local marker, and its loss causes a classic hindlimb-to-forelimb transformation. The posterior Hox code further confirms hindlimb regional identity: Hoxa10 and Hoxc10 (paralog group 10) specify the lumbar/hindlimb-level axial p…
113	78a	Somatic mesoderm	Somatic mesoderm	Intermediate and somatic mesoderm	Lateral plate mesoderm	Mesoderm	E8.5, E9.0, E10.0	20318	Twist1, Dlk1, Mest, Prrx1, Peg3, Gpc3, Prrx2, Kcnh7, Lef1, Bnc2	Kcnh7, Twist1, Crabp2, Mest, Plxna4, Dlk1, Ptn, Itga9, Lix1, Gas1	Somatic mesoderm is the dorsal (parietal) layer of the lateral plate mesoderm that forms after coelom cavitation splits the lateral plate into somatic and splanchnic sheets. It underlies the surface ectoderm to form the somatopleure and gives rise to the body wall connective tissue, limb bud mesenchyme, and dermis. Present from E8.5 through E10.0, this population expands as the limb buds emerge a…	The top global markers Prrx1 and Prrx2 are paired-related homeobox transcription factors that define limb bud and body wall mesenchyme derived from somatic lateral plate mesoderm, while Twist1 is a master regulator of mesenchymal identity essential for body wall closure and limb development. Local markers reinforce this identity: Lix1 (Limb Expression 1) and Crabp2 (cellular retinoic acid-binding…
114	78b	Somatic mesoderm (anterior)	Somatic mesoderm	Intermediate and somatic mesoderm	Lateral plate mesoderm	Mesoderm	E8.5, E9.0, E9.5, E10.0	25588	Ptn, Dlk1, Sema3a, Twist1, Sfrp1, Col3a1, Gpc3, Kcnq5, Meis2, Alcam	Ptn, Pbx1, Sema3a, Crabp2, Mir99ahg, Zfhx4, Gm56620, Nr2f1, Meis2, Vcan	Somatic mesoderm (anterior) is the dorsal layer of the lateral plate mesoderm positioned in the anterior (rostral) body axis of the mouse embryo. It forms the somatopleure together with overlying ectoderm and gives rise to anterior body wall connective tissue, limb bud mesenchyme, and dermis. This population expands from E8.5 onward as the lateral plate splits and the embryo undergoes anterior mo…	Broad somatic mesoderm identity is established by global markers such as Twist1, a master regulator of lateral plate and body wall mesenchyme, alongside extracellular matrix genes Col3a1 and Gpc3 and the mesenchymal growth factor Ptn. Anterior regional identity is strongly supported by the local markers Nr2f1 (COUP-TFI), a transcription factor that specifies anterior lateral plate mesoderm fate, …
115	78c	Somatic mesoderm (tailbud)	Somatic mesoderm	Intermediate and somatic mesoderm	Lateral plate mesoderm	Mesoderm	E9.0, E9.5, E10.0	5895	Robo2, Prrx1, Twist1, Hoxd11, Tmem132c, Kif26b, Col23a1, Hoxa10, Ebf2, Hoxc10	Robo2, Ebf2, Hoxd11, Cadm1, Kif26b, Greb1l, 2610307P16Rik, Col23a1, Hoxc10, Sulf1	Somatic mesoderm (tailbud) is a population of lateral plate mesoderm-derived cells localized to the posterior tailbud region of the mouse embryo during mid-gestation (E9.0‚ÄìE10.0). The somatic (parietal) layer of lateral plate mesoderm gives rise to body wall mesenchyme, limb bud mesenchyme, and connective tissues, and this subtype specifically represents the caudal extension of that lineage as …	The somatic mesoderm identity is supported by robust expression of mesenchymal transcription factors Prrx1 and Twist1, both canonical markers of lateral plate-derived body wall and limb mesenchyme. The tailbud designation is strongly justified by the enrichment of posterior Hox genes from multiple paralog groups‚ÄîHoxa10, Hoxc10 (paralog group 10), and Hoxd11 (paralog group 11)‚Äîwhich specify lu…
116	78d	Somatic mesoderm (posterior)	Somatic mesoderm	Intermediate and somatic mesoderm	Lateral plate mesoderm	Mesoderm	E9.0, E9.5, E10.0	79645	Dlk1, Twist1, Pitx1, Peg3, Col3a1, Unc5c, Gpc6, Bnc2, Mest, Prrx1	Pitx1, Sox6, Ppp2r2b, Pmp22, Unc5c, Mpped2, Hpse2, Bnc2, Ccser1, Postn	Somatic mesoderm (posterior) is the caudal portion of the somatic (parietal) layer of the lateral plate mesoderm, which lines the body wall and contributes to the limb bud mesenchyme of the developing hindlimb. Present from E9.0 to E10.0, this population gives rise to connective tissue, skeletal elements, and dermis of the posterior trunk and hindlimb, and is distinguished from its anterior count…	The somatic mesoderm identity is supported by global markers characteristic of lateral plate‚Äìderived mesenchyme, including the transcription factors Twist1 and Prrx1, the extracellular matrix gene Col3a1, and the mesenchymal-associated genes Dlk1, Mest, and Gpc6. The posterior designation is strongly justified by Pitx1, which is the top local marker and a canonical transcription factor required…
117	79	Mesothelium	Mesothelium	Splanchnic mesoderm	Lateral plate mesoderm	Mesoderm	E9.5, E10.0	506	Aldh1a2, Epha7, Dlk1, Gpc3, Bnc2, Rbms3, Peg3, Arg1, Dpf3, Adgrl3	Aldh1a2, Dach2, Dpf3, Adgrl3, Epha7, Upk3b, Arg1, Rbms3, Hapln1, Tmem108	Mesothelium is the specialized simple squamous epithelium derived from lateral plate mesoderm that lines the coelomic cavities (pericardial, pleural, and peritoneal). Emerging at E9.5 as the intraembryonic coelom cavitates, mesothelial cells serve as a signaling center that produces retinoic acid to pattern adjacent developing organs, and later contribute progenitors to the vasculature and connec…	The local marker Upk3b (Uroplakin 3b) is a canonical mesothelial marker used to definitively identify serosal linings in both embryonic and adult tissues, providing strong evidence for this annotation. Aldh1a2, the top-ranked global and local marker, encodes the principal retinoic acid‚Äìsynthesizing enzyme and is characteristically expressed in the mesothelium, where it generates the retinoic ac…
118	80a	Splanchnic mesoderm	Splanchnic mesoderm	Splanchnic mesoderm	Lateral plate mesoderm	Mesoderm	E8.5, E9.0, E10.0	21839	Foxf1, Ifitm1, Peg3, Cdx4, Csrp2, Robo2, Hoxaas3, Phlda2, Hoxc8, Hand1	Foxf1, Dsp, Tmem158, Hoxc8, Pitx1, Krt18, Hsd11b2, Hoxa9, Vim, Greb1	Splanchnic mesoderm is the inner (visceral) layer of the lateral plate mesoderm that apposes the endoderm and gives rise to the gut mesenchyme, visceral smooth muscle, mesenteries, and cardiovascular progenitors. Present from E8.5 through E10.0, this population expands as the gut tube closes and visceral organ primordia are established, contributing mesenchymal stroma to the developing heart, lun…	The designation as splanchnic mesoderm is strongly supported by Foxf1, the top global and local marker, which is a canonical transcription factor of the splanchnic mesoderm layer essential for gut and lung mesenchyme specification. Hand1, another prominent global marker, encodes a bHLH factor required for splanchnic mesoderm identity and its derivatives including cardiac and extraembryonic mesode…
119	80b	Splanchnic mesoderm (cardiopulmonary)	Splanchnic mesoderm	Splanchnic mesoderm	Lateral plate mesoderm	Mesoderm	E8.5, E9.0, E9.5, E10.0	10176	Foxp2, Kcnq5, Foxf1, Unc5c, D030025E07Rik, Slit3, Osr1, Cdh11, Gpc3, Bnc2	Unc5c, Tbx5, Kcnq5, D030025E07Rik, Sparcl1, Slit3, Ryr2, Tafa1, Pde4d, Prrx2	Splanchnic mesoderm (cardiopulmonary) is a population of visceral lateral plate mesoderm that gives rise to the heart and the mesenchymal components of the developing lung. Appearing from E8.5 onward, these cells encompass the second heart field progenitors and the pulmonary mesoderm that surrounds the nascent lung buds, contributing to cardiomyocytes, cardiac outflow tract, and pulmonary smooth …	The cardiopulmonary identity is strongly supported by the local marker Tbx5, a transcription factor that is essential for cardiac septation and forelimb development (Holt-Oram syndrome) and also plays a key role in lung bud specification from the foregut mesoderm. The global marker Foxf1 reinforces the pulmonary component, as it is a forkhead transcription factor critical for lung mesenchyme deve…
120	80c	Splanchnic mesoderm (gastric)	Splanchnic mesoderm	Splanchnic mesoderm	Lateral plate mesoderm	Mesoderm	E9.5, E10.0	6254	Barx1, Foxp2, Tshz2, Ccnd2, Foxf1, Bmpr1b, Bnc2, Dach2, Pdgfra, Gpc3	Barx1, Ccnd2, Isl1, Sorbs2, Bmpr1b, Dach2, ENSMUSG00000133633, Cadm1, Pdgfra, Pde5a	Splanchnic mesoderm (gastric) is the visceral mesenchyme enveloping the developing stomach, derived from the splanchnic layer of lateral plate mesoderm that lines the foregut endoderm. Present at E9.5‚ÄìE10.0, these cells provide inductive signals that pattern the gastric epithelium and ultimately give rise to the smooth muscle, connective tissue, and submucosal layers of the stomach wall.	The gastric identity of this splanchnic mesoderm population is strongly supported by Barx1, the top-ranked global and local marker, which encodes a homeodomain transcription factor essential for stomach specification‚ÄîBarx1-null mice undergo homeotic transformation of stomach epithelium to an intestinal fate. Foxf1 and Pdgfra confirm a general splanchnic mesoderm/gut mesenchyme identity, while I…
121	80d	Splanchnic mesoderm (intestinal)	Splanchnic mesoderm	Splanchnic mesoderm	Lateral plate mesoderm	Mesoderm	E9.5, E10.0, E8.5	15739	Tshz2, Bnc2, Col3a1, Runx1t1, Dlk1, Col23a1, Foxf1, Peg3, Hsd11b2, Hand1	Hand1, Kif26b, Dsp, Col23a1, Nrp2, Pmp22, Mab21l2, Ccser1, Ebf1, Dlk1	Splanchnic mesoderm (intestinal) is the visceral layer of lateral plate mesoderm that ensheathes the developing midgut and hindgut endoderm, giving rise to the smooth muscle, connective tissue, and vasculature of the intestinal wall. Present from E8.5 through E10.0, this population expands as the gut tube elongates and begins regional patterning along the anterior-posterior axis. It serves as a c…	The splanchnic mesoderm identity is strongly supported by Foxf1, a defining transcription factor of gut-associated splanchnic mesenchyme essential for intestinal development, together with Hand1, which marks ventral splanchnic mesoderm fated toward the gut rather than the heart. The intestinal regionalization is reinforced by local markers such as Kif26b, a Wnt signaling effector critical for kid…
122	80e	Splanchnic mesoderm (septum transversum)	Splanchnic mesoderm	Splanchnic mesoderm	Lateral plate mesoderm	Mesoderm	E8.5, E9.0, E9.5, E10.0	6642	Zfpm2, Alcam, Dlk1, Plagl1, Robo2, Asb4, Gata4, Gata6, Itm2a, Ptn	Plagl1, Tgfbr3, Robo2, Alcam, Adam12, Ghr, Dlk1, Itm2a, Zfpm2, Hmcn1	The septum transversum is a mesodermal partition that forms between the developing heart and the foregut endoderm during mid-gestation, serving as a critical signaling center for hepatic induction and contributing to the diaphragm, epicardium, and hepatic stellate cells. This splanchnic mesoderm subpopulation appears from E8.5 onward as the septum transversum condenses ventral to the heart, produ…	The co-expression of Gata4 and Gata6 with their transcriptional cofactor Zfpm2 (FOG2) is a hallmark of the septum transversum mesenchyme, where GATA4 is required for its specification and survival. Dlk1 is a well-established marker of septum transversum-derived hepatic stellate cell precursors, and its prominence among both global and local markers strongly supports this identity. The enrichment …
123	81	Anterior mesoderm	Anterior mesoderm	Early	Mesoderm	Mesoderm	E8.0, E8.5, E9.0	2379	Twist1, Ebf1, Colec12, Prrx2, Col23a1, Ebf2, Cdh11, Fst, Pgk1, Fzd2	Ebf1, Ebf2, Nnat, Colec12, Fst, Tbx1, Col26a1, Ank3, Ror1, Kdr	Anterior mesoderm is a mesodermal population in the developing mouse embryo that gives rise to head mesenchyme, pharyngeal arch mesoderm, and portions of the second heart field. Present from E8.0 through E9.0, these cells contribute to craniofacial connective tissues, pharyngeal arch-derived structures, and outflow tract components of the developing heart.	The name Anterior mesoderm is supported by the strong expression of Tbx1, a hallmark transcription factor of the pharyngeal mesoderm and second heart field that is essential for anterior mesodermal patterning. Twist1 and Prrx2 are paired-type and bHLH transcription factors characteristic of cranial and anterior mesenchyme, while Ebf1 and Ebf2 mark anterior mesenchymal populations including pharyn…
124	82	Nascent mesoderm	Nascent mesoderm	Early	Mesoderm	Mesoderm	E7.5, E8.0	745	Phlda2, Lefty2, Pou5f1, Mesp1, Emb, Lef1, Ifitm1, Pcdh19, Tenm4, Dll3	Lefty2, Phlda2, Mesp1, Twist1, Rasgrp3, Tenm4, Pcdh19, Col23a1, Dusp9, Dll3	Nascent mesoderm comprises the earliest mesodermal progenitors that have just delaminated from the primitive streak during gastrulation, having undergone epithelial-to-mesenchymal transition but not yet diversified into specific mesodermal subtypes. Present at E7.5‚ÄìE8.0, these cells represent a transient state bridging epiblast exit and mesodermal lineage commitment, retaining residual pluripot…	The name "Nascent mesoderm" is supported by the co-expression of the early mesodermal master regulator Mesp1‚Äîone of the first transcription factors activated upon mesoderm specification‚Äîalongside the EMT driver Twist1 in the local markers, both hallmarks of newly formed mesoderm emerging from the streak. Retention of the pluripotency factor Pou5f1 and the epiblast-associated phosphatase Dusp9…
125	83	Arterial endothelial cell	Arterial endothelial cell	Blood and endothelial	Mesoderm	Mesoderm	E8.5, E9.0, E9.5, E10.0	2204	Ramp2, Ptprm, Calcrl, Cdh5, Flt1, Plvap, Mecom, Emcn, Sparc, Gja4	Gja4, Mecom, Vegfc, Gja5, Sat1, Igfbp3, Calcrl, Efnb2, Tmem100, Nrp1	Arterial endothelial cells are vascular endothelial cells that line the inner walls of arteries, distinguished from venous and capillary endothelium by their unique molecular signature and role in maintaining high-pressure, oxygen-rich blood flow. In the mouse embryo from E8.5 onward, these cells emerge as the vascular plexus remodels into a hierarchical arterial-venous network, contributing to t…	The arterial identity of this population is strongly supported by canonical arterial endothelial markers among both the global and local gene sets. Gja4 and Gja5 encode connexin37 and connexin40, gap junction proteins that are highly specific to arterial endothelium and required for arterial specification, while Efnb2 (ephrin-B2) is a definitive arterial marker that distinguishes arterial from ve…
126	84	Endocardial cell	Endocardial cell	Blood and endothelial	Lateral plate mesoderm	Mesoderm	E8.5, E9.0, E9.5, E10.0	3695	Hapln1, Ramp2, Ptprm, Fn1, Vim, Igf2r, Tagln2, Nfia, Calcrl, Nfib	Pdlim3, Cdkn1c, Igf2r, Kcnq5, Tbx20, Gata4, Nfia, Tmem108, Mical2, Nrxn3	Endocardial cells are the specialized endothelial cells that line the inner surface of the developing heart chambers. Arising from lateral plate mesoderm, they play essential roles in cardiac morphogenesis including valve formation, trabeculation, and endocardial-to-mesenchymal transition (EndMT) that contributes to the cardiac cushions and septa. Their appearance from E8.5 onward is consistent w…	The endocardial identity is strongly supported by local markers Tbx20 and Gata4, core cardiac transcription factors with well-established expression in the endocardium where they regulate chamber maturation and valve development. The global markers Ramp2 and Calcrl encode the two components of the adrenomedullin receptor complex, a signaling pathway critical for endocardial cell survival and card…
127	85	Endothelial progenitor	Endothelial progenitor	Blood and endothelial	Mesoderm	Mesoderm	E8.0, E8.5, E9.0, E9.5, E10.0	9380	Hapln1, Kdr, Egfl7, Fli1, Lmo2, Ramp2, Igfbp4, Ptprm, Rhoj, Vav3	Etv2, Thsd4, Gadd45g, Cd24a, Colec12, Gpc3, Gpc6, Lmo2, Nrp2, Sorcs2	Endothelial progenitors are mesodermal precursor cells that give rise to the vascular endothelium during embryonic vasculogenesis. Present from E8.0 onward, these cells are specified from lateral plate mesoderm and represent the earliest committed endothelial lineage, forming the primitive vascular plexus before maturing into the diverse endothelial subtypes that line blood and lymphatic vessels.	The global marker profile strongly supports an endothelial identity, with Kdr (VEGFR2) as the canonical VEGF receptor essential for endothelial fate, Fli1 as a core endothelial ETS transcription factor, and Egfl7 and Rhoj as genes characteristically enriched in vascular endothelium. The progenitor designation is justified by the local markers that distinguish this population from more mature endo…
128	86	Hematoendothelial progenitor	Hematoendothelial progenitor	Blood and endothelial	Mesoderm	Mesoderm	E7.5, E8.0	300	Lmo2, Fgf3, Rspo3, Runx1, Reln, Car2, Tal1, Fli1, Gata2, Phlda2	Reln, Runx1, Lmo2, Fgf3, Unc5c, Kcnq5, Cited2, Phlda1, Tal1, Ccnd2	Hematoendothelial progenitors are bipotent mesodermal precursors that arise in the yolk sac blood islands during gastrulation and give rise to both primitive hematopoietic cells and vascular endothelium. Present at E7.5‚ÄìE8.0, these cells represent the earliest branch point between blood and endothelial fates and are functionally related to the hemangioblast, a transient population specified fro…	The marker gene profile strongly supports a bipotent hematoendothelial identity, as it is dominated by transcription factors that co-regulate both blood and endothelial specification. Tal1 (SCL), Lmo2, and Gata2 form a core transcriptional complex essential for hemangioblast specification from mesoderm, while Fli1 is an ETS-family factor required for both endothelial integrity and hematopoietic d…
129	87	Notochord	Notochord	Endoderm and notochord	Mesoderm	Mesoderm	E7.5, E8.0, E8.5, E9.0, E9.5, E10.0	3730	T, Slit2, Shh, Alcam, Cobl, Nav3, Etl4, Cthrc1, Pde4d, Samd3	T, Slit2, Alcam, Nav3, Cthrc1, Cobl, Shh, Vim, Lmx1a, Samd3	The notochord is a rod-shaped mesodermal structure running along the embryonic dorsal midline that serves as the primary axial scaffold and a critical ventral midline signaling center. It secretes morphogens that pattern the neural tube and somites, and in later development its remnants contribute to the nucleus pulposus of the intervertebral discs. Present from E7.5 through E10.0 in this dataset…	The identity of this cluster as notochord is strongly supported by the co-expression of T (Brachyury) and Shh, a hallmark combination: T is a canonical notochord transcription factor that becomes restricted to this structure after gastrulation, while Shh encodes the key morphogen secreted by the notochord to induce floor plate and sclerotome differentiation. Additional markers reinforce this assi…
130	88	Pharyngeal mesoderm	Pharyngeal mesoderm	Splanchnic mesoderm	Paraxial mesoderm	Mesoderm	E8.5, E9.0, E9.5, E10.0	17528	Tshz2, Cdh11, Ebf1, Prkg1, Grid2, Nnat, Col26a1, Eya1, Tbx1, Gng11	Grid2, Tshz2, Tbx1, Eya4, Igfbp5, Gm266, Gng11, Celf2, Gfra1, Gm56620	Pharyngeal mesoderm is the mesodermal population that populates the pharyngeal (branchial) arches of the developing embryo, contributing to craniofacial muscles, connective tissues of the head and neck, and the secondary heart field. Arising from a distinct domain of paraxial/cranial mesoderm, these cells interact with neural crest and pharyngeal endoderm to pattern the arches and are essential f…	The name Pharyngeal mesoderm is strongly supported by the expression of Tbx1, the canonical transcription factor of pharyngeal arch core mesoderm whose loss-of-function underlies DiGeorge syndrome and pharyngeal arch defects. Co-expression of Eya1 and Eya4, members of the Eyes Absent transcriptional cofactor family required for pharyngeal arch-derived organ development (mutations cause branchio-o…
131	89	Dermomyotome	Dermomyotome	Paraxial mesoderm	Paraxial mesoderm	Mesoderm	E8.5, E9.0, E9.5, E10.0	92662	Meox1, Tcf15, Pax3, Ntn1, Plch1, Gas1, Fbn2, Mest, Rps6ka3, Dlk1	Plch1, Rps6ka3, Dmrt2, Sema3a, Gas1, Igfbp5, Pax3, Foxp2, Cdon, Sdk1	The dermomyotome is the dorsal epithelial layer of the maturing somite that serves as a multipotent progenitor pool for skeletal muscle (via the myotome), dorsal dermis, and brown fat. Present from E8.5 through E10.0, it maintains an epithelial sheet of proliferating precursors whose dorsomedial and ventrolateral lips progressively delaminate to seed myogenic and migratory muscle progenitor popul…	The name Dermomyotome is strongly supported by the co-expression of canonical dermomyotome transcription factors: Pax3, the definitive marker of the dermomyotome epithelium and its migratory muscle progenitors; Meox1, a homeobox gene required for proper somite segmentation and sclerotome/dermomyotome patterning; and Tcf15 (Paraxis), a bHLH factor essential for maintaining the epithelial state of …
132	90	Head paraxial mesoderm	Head paraxial mesoderm	Paraxial mesoderm	Paraxial mesoderm	Mesoderm	E8.5, E9.0, E9.5, E10.0	67945	Col3a1, Cdh11, Twist1, Col23a1, Cped1, Ebf1, Colec12, Vcan, Foxd1, Tmem132c	Ctnna2, Alcam, Ptn, Unc5c, Flrt2, Ebf1, Col23a1, Limch1, Ror1, Sfrp1	Head paraxial mesoderm is a mesenchymal cell population derived from the unsegmented paraxial mesoderm anterior to the otic vesicle, contributing to craniofacial connective tissues, muscles of the head, and portions of the skull. Unlike trunk paraxial mesoderm, which segments into somites, head paraxial mesoderm remains unsegmented and gives rise to much of the cranial musculature and skeletal el…	The global marker profile strongly supports a mesenchymal paraxial mesoderm identity, with Col3a1, Cdh11, Twist1, and Vcan indicating an actively migrating, extracellular matrix-producing mesenchyme, and Twist1 in particular being a master regulator of cranial mesoderm specification and craniofacial morphogenesis. Ebf1 and Foxd1, both enriched globally, are transcription factors with well-charact…
133	91	Hypaxial myogenic progenitor	Hypaxial myogenic progenitor	Paraxial mesoderm	Paraxial mesoderm	Mesoderm	E9.0, E9.5, E10.0	8458	Pax3, Ptn, Eya1, Lbx1, Mest, Hs6st3, Id2, Nav3, Asb4, Mir99ahg	Pax3, Hs6st3, Lbx1, Nav3, Id2, Inpp4b, Eya1, Met, Abr, Tmsb4x	Hypaxial myogenic progenitors are migratory muscle precursor cells that delaminate from the hypaxial dermomyotome of somites and travel to distant sites‚Äîincluding the limb buds, body wall, diaphragm, and tongue‚Äîwhere they later differentiate into skeletal muscle. Arising from paraxial mesoderm between E9.0 and E10.0, these progenitors maintain a proliferative, undifferentiated state during mi…	The top marker Pax3 is the master transcription factor of the hypaxial dermomyotome, essential for specifying and maintaining migratory muscle progenitors, while Lbx1 is specifically required for the migration of hypaxial precursors into the limb buds and is not expressed in the epaxial lineage. The presence of Met (a direct Pax3 target encoding the HGF receptor) among the local markers further s…
134	92	Myotome	Myotome	Paraxial mesoderm	Paraxial mesoderm	Mesoderm	E8.5, E9.0, E9.5, E10.0	5029	Cdkn1c, Ttn, Itm2a, Myog, Clstn2, Actc1, Ncam1, Tpm1, Nes, Slc24a3	Ncam1, Myog, Clstn2, Cdkn1a, Nes, Efna5, Cadm1, Lrrn1, Itm2a, Pde4d	The myotome is the muscle-forming compartment of the somite, arising from the dermomyotome as cells delaminate and differentiate into the first skeletal muscle cells of the embryo. Present from E8.5 onward, myotome cells are committed, largely post-mitotic myocytes that express myogenic regulatory factors and begin assembling sarcomeric contractile machinery, laying the foundation for axial and b…	The name Myotome is strongly supported by the expression of Myog (myogenin), a myogenic regulatory factor that specifically marks committed, differentiating myotomal cells and distinguishes them from earlier progenitors in the dermomyotome. Sarcomeric structural genes Ttn, Actc1, and Tpm1 among the global markers confirm active assembly of contractile apparatus characteristic of nascent skeletal …
135	93	Nascent somite	Nascent somite	Paraxial mesoderm	Paraxial mesoderm	Mesoderm	E8.0, E8.5, E9.0, E9.5, E10.0	14575	Meox1, Kif26b, Tcf15, Lef1, Ifitm1, Smoc1, Pcdh19, Greb1l, Pcsk5, Tenm4	Meox1, Tcf15, Foxc2, Notch1, Ebf1, Kif26b, Pcdh8, Fgf18, Ntn1, Pcsk5	Nascent somites are the most recently formed epithelial segments of paraxial mesoderm, generated sequentially along the anterior-posterior axis through the segmentation clock during somitogenesis. These transient structures represent the initial epithelialized state of somitic mesoderm before further compartmentalization into sclerotome, dermomyotome, and myotome, which ultimately give rise to th…	The top global and local marker Meox1 is a homeobox transcription factor with highly specific expression in newly formed somites, where it is required for proper somite maturation and sclerotome development. Tcf15 (Paraxis), the second-ranked marker in both lists, encodes a bHLH transcription factor essential for the mesenchymal-to-epithelial transition that defines nascent somite formation, dist…
136	94	Periocular mesoderm	Periocular mesoderm	Paraxial mesoderm	Paraxial mesoderm	Mesoderm	E8.5, E9.0, E9.5, E10.0	3950	Hpse2, Cdh11, Pitx2, Nnat, Robo2, Cped1, Col3a1, Foxp2, Colec12, Chsy3	Hpse2, Pitx2, Lmx1a, Robo2, Chsy3, Eya2, Dach1, Vegfc, Grik2, Slit2	Periocular mesoderm is a specialized cranial mesenchyme population derived from paraxial mesoderm that surrounds the developing eye. These cells contribute to the extraocular muscles, orbital connective tissues, sclera, and choroid, and play essential roles in anterior eye segment morphogenesis during mid-to-late organogenesis (E8.5‚ÄìE10.0).	The periocular identity is most strongly supported by Pitx2, a transcription factor that is a definitive marker of periocular mesenchyme and is required for anterior eye segment development, with mutations causing Axenfeld-Rieger syndrome. The local markers Eya2 and Dach1 are core components of the Pax-Six-Eya-Dach network critical for eye and craniofacial development, while Lmx1a marks dorsal pe…
137	95	Presomitic mesoderm	Presomitic mesoderm	Paraxial mesoderm	Paraxial mesoderm	Mesoderm	E7.5, E8.0, E8.5, E9.0, E9.5, E10.0	29011	Rspo3, 9530020I12Rik, Hoxaas3, Ifitm1, Lef1, Cited1, Kif26b, Dll3, Greb1l, Limch1	9530020I12Rik, Rspo3, Btg2, Smc6, Cited1, Tpm1, Dll3, Plxna2, Lmo2, Hoxaas3	Presomitic mesoderm (PSM) is the unsegmented paraxial mesoderm tissue located posterior to the last-formed somite, from which new somites sequentially bud off during body axis elongation. Present from E7.5 through E10.0, the PSM is maintained by active Wnt and Notch signaling gradients that drive the segmentation clock and coordinate periodic somite formation along the anterior-posterior axis.	The marker gene signature strongly reflects the Wnt and Notch signaling pathways that define the presomitic mesoderm identity. Rspo3, a potent Wnt agonist, and Lef1, a canonical Wnt/Œ≤-catenin transcriptional effector, are both top global markers, consistent with the high Wnt activity that maintains the unsegmented PSM state, while Kif26b is a known Wnt target gene in this tissue. Dll3, a Notch p…
138	96	Sclerotome	Sclerotome	Paraxial mesoderm	Paraxial mesoderm	Mesoderm	E8.5, E9.0, E9.5, E10.0	129101	Twist1, Col3a1, Cdh11, Foxd1, Meox1, Mest, Fbn2, Arg1, Foxp2, Fbxl7	Arg1, Foxd1, Dlk1, Col3a1, Pax1, Sncaip, Rnf220, Nrg1, Sema5a, Cxcl12	Sclerotome is the ventromedial compartment of the somite that undergoes epithelial-to-mesenchymal transition and migrates around the neural tube and notochord to form the axial skeleton, including vertebrae, ribs, and intervertebral discs. Emerging from E8.5 onward as somites mature, sclerotome cells become migratory mesenchymal progenitors that eventually differentiate into chondrocytes and oste…	The designation Sclerotome is strongly supported by the local marker Pax1, the canonical transcription factor that defines sclerotome identity and is essential for vertebral column formation. Global markers Meox1 and Twist1 reinforce somite-derived mesenchymal identity, with Meox1 required for proper sclerotome specification and Twist1 regulating mesenchymal gene programs during skeletal developm…
139	97	Primordial germ cell	Primordial germ cell	Extraembryonic and PGC	Primordial germ cell	Primordial germ cell	E7.5, E8.0, E8.5, E9.0, E9.5, E10.0	638	Dppa3, Ifitm3, Pou5f1, Ifitm1, Phlda2, Tfap2c, Prdm1, L1td1, Dnd1, Alg13	Dppa3, Ifitm3, Ifitm1, Ttc28, Prdm1, Mast4, Zbtb20, Klf2, Kit, Thsd4	Primordial germ cells (PGCs) are the embryonic precursors of the gametes ‚Äî sperm and oocytes ‚Äî that carry genetic information to the next generation. Specified from proximal epiblast cells around E6.25‚ÄìE7.25 in mouse, PGCs migrate through the hindgut endoderm to colonize the genital ridges by ~E10.5, maintaining pluripotency and undergoing extensive epigenetic reprogramming along the way. T…	The global marker profile provides a textbook PGC signature: Dppa3 (Stella) is a canonical PGC-specific gene activated upon specification, Pou5f1 (Oct4) reflects maintained pluripotency, and Prdm1 (Blimp1) together with Tfap2c (AP-2Œ≥) are the core transcriptional regulators that initiate and sustain germ cell fate. Ifitm1 and Ifitm3, among the earliest markers of nascent PGCs, confirm germ cell …

## Sheet: S3
program	genes	size	active_in	name	description
P1	Fgf18, Cer1, Fgf3, Sct, Lhx1, Blnk, Pmaip1, ENSMUSG00000135994, Lhfpl3, Dkk1, Epha1, Ripply2, Ndnf, Mixl1, Stra6l, Mesp2, Gm6667, Grem1, Hoxa6, Notum, Fgf4, Tll2, Dlgap2, Gm7967, Grm8, Aldoc, Kcnab3, Pla2g7, Cldn11, Bmper, Synm, Uap1l1, 3110004A20Rik, Hoxb3os, 2610035F20Rik, Il17rd, Frzb, Gm52981, Gm26801, Lhx1os, Adamtsl2, Msgn1, ENSMUSG00000139678, Dgkg, Tg, Wnt5b, Hoxaas2, Sulf1, Qrfpr, Nlrp6,…	100	Axial progenitor, Nascent mesoderm, Nascent somite, Presomitic mesoderm, Primitive streak	PSM FGF-Wnt Somitogenesis	Presomitic mesoderm program coupling FGF (Fgf3/4/18, Spry1/4, Etv5) and Wnt (Wnt5b, Dkk1, Frzb) signaling gradients with the somite segmentation machinery (Mesp2, Ripply2, Msgn1, Hey1). This program maintains the posterior growth zone in axial progenitors and primitive streak, drives paraxial mesoderm specification (Mixl1, Lhx1), and controls periodic somite boundary formation through coordinated…
P2	9530020I12Rik, Tbx6, Fgf17, Hoxa9, Hoxc9, Hoxaas3, Hoxb9, Cdx2, Hes7, Hoxc8, T, Gpr15lg, Hoxc6, Evx1, Hoxa7, Evx1os, Gm45889, Epha5, Dll3, Hoxb8, Cpa6, Hoxd1, Cyp26a1, Fgf8, Naaa, Rspo3, Wnt3a, Gad1, Hoxb1, Gm53, Lmo2, Kif26b, Arl4d, Peli3, Sp5, Gm32342, Tcea3, Fzd10, Efna1, Etv4, Rftn1, Wnt5a, Limch1, Sall3, Sall1, Greb1, Lef1, Arhgap24, Greb1l, Rhpn2, Mllt3, Dusp4, Sall4, Arid3b, Ptk7, Laptm4b	56	Axial progenitor, Presomitic mesoderm, Spinal cord (sacral)	Posterior Axial Elongation	Drives posterior body axis extension via the Cdx2‚ÄìWnt3a‚ÄìT (Brachyury) positive feedback loop, with FGF (Fgf8/17) and Wnt signaling maintaining axial progenitors in the tailbud while Notch oscillation components (Hes7, Dll3) and Tbx6 direct presomitic mesoderm segmentation. A dense posterior Hox code (paralog groups 6‚Äì9) and Cyp26a1-mediated retinoic acid clearance establish sacral-level pos…
P3	Hoxa5, Hoxd4, Hoxc5, Hoxb3, Hoxb6, Hoxb4, Hoxa4, Hoxb7, Hoxb5, Hoxa2, ENSMUSG00000139924, Fndc5, Hoxd3, Gm10830, Hoxb2, Hotairm1, ENSMUSG00000142394, Tshz1, Hoxa3, Meis1, ENSMUSG00000138963, Skap2, Ncam1, Tshz3, Gm15050, Meis2	26	Nascent somite, Somatic motor neuron, Spinal cord (cervical), Spinal cord (lumbar), Spinal cord (thoracic), Spinal cord interneuron	Trunk Hox AP Patterning	Encodes a Hox-based anterior-posterior positional identity program spanning paralog groups 2‚Äì7, corresponding to cervical-through-thoracic axial levels. The coordinated expression of Hoxa/b/c/d cluster genes together with TALE-class cofactors Meis1/2 and trunk transcription factors Tshz1/3 establishes regional identity in the spinal cord and nascent somites, specifying distinct motor neuron and…
P4	Hoxd11, Hoxc10, Hoxc11, Hoxa11os, Hoxa10, Hoxd10, Gm28309, Hoxd13, Hoxa11, Hoxd9, Hoxd8, Hoxd3os1, 2600014E21Rik, ENSMUSG00000129411, Ets2, Aopep	16	Axial progenitor, Hindlimb field, Presomitic mesoderm, Spinal cord (sacral)	Posterior Hox Patterning	Encodes a posterior Hox transcriptional program dominated by paralog groups 9‚Äì13 from the HoxA, HoxC, and HoxD clusters, establishing sacral-caudal positional identity along the anterior-posterior axis. Active in axial progenitors, presomitic mesoderm, sacral spinal cord, and the hindlimb field, consistent with the known role of posterior Hox genes in specifying trunk-to-tail fate and proximal-…
P5	Col13a1, Adam19, Prickle1, Dact1, Mcc, Mogat2, Nid2	7	Allantois, Axial progenitor, Dermomyotome, Extraembryonic mesoderm, Lateral plate mesoderm, Nascent mesoderm, Nascent somite, Notochord, Parietal endoderm, Presomitic mesoderm, Primitive streak	Mesoderm PCP/ECM Remodeling	Planar cell polarity and extracellular matrix remodeling program active across mesodermal lineages during gastrulation and axis elongation. Core PCP/non-canonical Wnt components (Prickle1, Dact1, Mcc) drive convergent extension movements critical for primitive streak elongation, mesoderm migration, and somitogenesis, while ECM genes (Col13a1, Nid2) and the metalloprotease Adam19 facilitate the ti…
P6	Cdx1, Nkx1-2, Sema3e, Hoxa1, Gbx2, Lhpp	6	Primitive streak, Spinal cord	Caudal Axial Patterning	Defines a posterior axial progenitor program active in neuromesodermal progenitors of the primitive streak and their spinal cord derivatives. Cdx1, Nkx1-2, and Hoxa1 are core transcription factors that drive caudal identity and body axis elongation, while Gbx2 contributes to posterior neural patterning. This program coordinates the transition from axial progenitors to spinal cord fate during trun…
P7	Gm14226, Osr1, Rnf213, Cacna2d1, Epb41l3, Pdzrn3	6	Enteroendocrine progenitor, Intermediate mesoderm, Mesothelium, Myotome, Nascent somite, Presomitic mesoderm	Osr1+ Mesoderm Identity	An Osr1-driven mesodermal identity program active across paraxial (presomitic mesoderm, somite, myotome) and lateral plate (intermediate mesoderm, mesothelium) derivatives. Osr1 is a key zinc-finger transcription factor specifying intermediate mesoderm and mesothelial fate, while Pdzrn3 modulates non-canonical Wnt signaling during mesenchymal differentiation and Epb41l3 contributes to cytoskeleta…
P8	Rarg, Lypd6, Itgb5, Arhgap10, Zfp36l2	5	Allantois, Axial progenitor, Epiblast, Epidermal progenitor, Extraembryonic ectoderm, Extraembryonic mesoderm, Forelimb field, Frontonasal mesenchyme, Hindlimb field, Nascent mesoderm, Presomitic mesoderm, Rostral ectoderm, Spinal cord (sacral), Surface ectoderm, Trigeminal placode	RA Progenitor Maintenance	A broadly active program linking retinoic acid responsiveness (Rarg) and Wnt modulation (Lypd6) with progenitor state maintenance via post-transcriptional mRNA decay (Zfp36l2). Active across diverse progenitor and early-specified cell types spanning ectoderm, mesoderm, and extraembryonic compartments, it likely sustains multipotent or transitional states through coordinated signaling receptivity,…
P9	Gzmk, ENSMUSG00000143355, Fgf9, Smoc1, Vwa2	5	Nascent somite, Presomitic mesoderm	PSM FGF9-ECM Signaling	FGF and extracellular matrix program active during somitogenesis. Fgf9 is a key FGF ligand that maintains the presomitic mesoderm in an undifferentiated state as part of the posterior-to-anterior FGF signaling gradient, while Smoc1 and Vwa2 encode ECM-associated proteins involved in matrix remodeling during somite boundary formation and epithelialization. This program likely coordinates FGF-depen…
P10	Aldh1a3, Cyp26b1, Olig2, Hmx1, Lrtm1, Hesx1, Gm32647, Barhl2, Rspo2, Vgll3, Car10, Dbx1, Lmx1a, Gm32793, Trh, Samd5, Slit1, Fgf15, Ascl1, Rspo1, Pcdh9, Kcna1, Sp9, Tafa1, Ly6h, Timp4, Plagl1, Igfbpl1, Adamts16, Ppp2r2c, Lrrtm3, Ano1, Trpm3, 2700046A07Rik, Cx3cl1, Gdf10, Trim9, Kcnd2, Isl2, Ntrk2, Tmem163, Tenm2, Ralyl, Lmo1, Apcdd1, Pou6f2, Kcnk10, Ermn, Nefm, Khdrbs2, Grik3, Marchf1, Id4, Rgs4, …	264	Cranial motor neuron, Diencephalon, Floor plate, Hypothalamic neuron, Midbrain, Midbrain neuron, Somatic motor neuron, Spinal cord interneuron, Trigeminal ganglion neuron	Ventral CNS Neurogenesis	Ventral CNS neuronal specification and differentiation program combining ventral patterning transcription factors (Olig2, Dbx1, Lmx1a, Ascl1) with extensive neuronal maturation genes including ion channels (Kcna1, Kcnq3, Cacna1a), synaptic machinery (Syt1, Pclo, Chgb), axon guidance cues (Slit1/2, Efnb2/3), and retinoic acid metabolism (Aldh1a3, Cyp26b1, Crabp1). Active across floor plate, motor …
P11	Mir9-2hg, Gm56811, Mir124-2hg, Scube2, Pax6, Rfx4, Sox2ot, Pou3f3, Gm30340, Gm32061, Ptprn2, Nlgn1, Fabp7, Adgrv1, Hes3, Sox21, Sox2, Nrcam, Fgf14, Gm54109, Foxb1, Zfp536, Hes5, Sox1, Dcc, Fgfbp3, Nell2, Fez1, Ildr2, Srgap3, Sema5b, Fam181b, Fam181a, Ptprz1, Apba2, Tox2, Rprm, Celsr2, Gbx1, Sp8, Itgb8, Tox, Lrrn1, Pantr1, Pdzph1, Fmn2, Npas3, B230323A14Rik, Kif21a, Slc35f1, Frmd5, Adgrb3, Eml5, F…	155	Cranial motor neuron, Diencephalon, Floor plate, Hindbrain (isthmic organizer), Hindbrain (r1), Hindbrain (r2-r4), Hindbrain (r5-r8), Hypothalamic neuron, Hypothalamus, Midbrain, Midbrain neuron, Somatic motor neuron, Spinal cord (cervical), Spinal cord (thoracic), Spinal cord interneuron, Telencephalon	CNS Neural Progenitor	Defines neural progenitor and radial glial identity across the entire central nervous system. Core markers include Sox1/2, Hes3/5, Nes, Fabp7, Msi1, Pax6, and Prom1, along with Notch pathway effectors that maintain the progenitor state. Accompanying axon guidance genes (Dcc, Sema5b, Rgma), neuronal cadherins (Cdh2/4, Nrcam), and cytoskeletal regulators (Map1b, Tubb2b, Kif5c) reflect the transitio…
P12	Glra1, Prdm8, Rhbdl3, Neurog2, Elavl3, Nckap5, Miat, Srrm4, Prmt8, Neurod4, St18, Nhlh2, D930028M14Rik, Clvs1, Myt1, Tubb3, Elavl4, Scg3, Neurog1, Gm16551, Gm26871, Myo16, Stmn3, Brsk2, Nhlh1, Trp53i11, Srrm3, Celf3, Btbd17, Nfasc, Pou2f2, Slc1a2, Rbfox3, Map2, Nova2, Gm12239, Plk3, Stmn4, Onecut2, Onecut1, Dpysl4, Mfng, Prox1, Zbtb18, Mtcl3, Syt2, Tagln3, Chrna4, Elavl2, Rtn1, Snap25, Cadps, Add…	58	Cranial motor neuron, Dorsal root ganglion neuron, Hypothalamic neuron, Midbrain neuron, Olfactory sensory neuron, Somatic motor neuron, Spinal cord interneuron, Trigeminal ganglion neuron	Neuronal Differentiation	Core pan-neuronal differentiation program encompassing proneural transcription factors (Neurog1/2, Neurod4, Nhlh1/2, Myt1), neuronal RNA-binding and splicing regulators (Elavl2/3/4, Rbfox3, Nova2, Srrm3/4), cytoskeletal markers of post-mitotic neurons (Tubb3, Map2), and synaptic machinery (Snap25, Syt2, Cadps). Active broadly across central and peripheral neuronal subtypes, this program drives th…
P13	Tlx2, Neurod1, Thsd7b, Ntrk1, Kcnmb2, Pou4f1, Cerkl, Tlx3, Ppp1r17, Kif19a, Coro2a, Insm1, Tmem178b, Sncb, Inka2, Nefl, Npr2, Wscd2, Kcnh1, Mreg, Ttll7	21	Dorsal root ganglion neuron, Dorsal root ganglion progenitor, Epibranchial sensory neuron, Otic sensory neuron, Trigeminal ganglion neuron, Trigeminal sensory neuron	Sensory Neuron Identity	Drives differentiation and maturation of peripheral sensory neurons across cranial and spinal ganglia. Core transcription factors Pou4f1 (Brn3a), Neurod1, Tlx3, and Insm1 establish sensory neuron fate, while Ntrk1 (TrkA) and Npr2 mediate neurotrophin signaling and axon guidance, and Nefl and Sncb reflect neuronal maturation. This program is shared across neural crest- and placode-derived sensory …
P14	Otx2, Otx2os1, Otx1, Tal2, Cdh8, Erbb4, Pou3f1, Lrrc4c, Dmbx1, Cdh20, Mylk, Lmo3, Nalcn, Sorbs2, Dok6, 2510009E07Rik, Sall2, Dhx32	18	Diencephalon, Hypothalamus, Midbrain, Midbrain neuron, Telencephalon	Otx1/2 Anterior Brain ID	Defines anterior brain (forebrain‚Äìmidbrain) identity through the master regulators Otx1 and Otx2, which specify rostral neuroectoderm and maintain the forebrain/midbrain territory against caudal fates. Supporting transcription factors (Dmbx1, Tal2, Pou3f1, Lmo3, Sall2) and region-specific cadherins (Cdh8, Cdh20) reinforce regional patterning and early neuronal differentiation across the diencep…
P15	Foxg1, Six3os1, Nr2e1, Six6, Lhx2, Six3, Rax, 3110039M20Rik, Fezf1, Gm56925, Fzd5, C130093G08Rik, Shtn1, Shisa2, Gm26709, Mpped1, Cadps2	17	Eye field, Hypothalamus, Olfactory placode, Olfactory sensory neuron, Telencephalon	Rostral Forebrain/Eye Field	Defines anterior forebrain and eye field identity through the core eye field transcription factor network (Six3, Six6, Rax, Lhx2) together with the telencephalic determinant Foxg1 and forebrain regulators Nr2e1 and Fezf1. This program specifies the rostral-most neural plate derivatives‚Äîeye field, hypothalamus, telencephalon, and olfactory placode‚Äîreflecting their shared origin from the anteri…
P16	Gm29478, Zic1, Zic4, Wnt1, Cp, Nrg3, Zic5, ENSMUSG00000143513, Gm29266, Zic2, Gm5089, Galnt12, Gm56769, Gm57142, Clybl	15	Diencephalon, Roof plate	Roof Plate Zic/Wnt1	Dorsal midline neural tube program dominated by four Zic family transcription factors (Zic1/2/4/5) and the roof plate morphogen Wnt1. Active in the diencephalon and roof plate, this program specifies dorsal neural tube identity and maintains roof plate signaling, which patterns adjacent neural progenitors along the dorsoventral axis.
P17	Wnt8b, Fezf2, Emx2, Gm3764, Lhx5, Dmrta2, Dmrt3, Wnt7b, Emx1, Cntnap2, Emx2os, Mir9-3hg, Dmrta1, E330013P04Rik	14	Telencephalon	Dorsomedial Telencephalon	Specifies dorsomedial telencephalic identity, encompassing the cortical hem and dorsal pallium. Emx1/Emx2 and Dmrta1/Dmrta2/Dmrt3 establish dorsal pallial fate, Fezf2 contributes to cortical neuron specification, and Wnt8b/Wnt7b provide cortical hem-derived Wnt signals that pattern the medial telencephalon. Together these genes define the dorsomedial signaling and transcriptional program that dri…
P18	En2, Pax5, Cnpy1, En1, 2610027F03Rik, Pax8, Pax2, Pcp4l1, Gm26608, Cldn10, Flrt1, Klhl14	12	Hindbrain (isthmic organizer)	Isthmic Organizer	Defines the midbrain-hindbrain boundary (isthmus) organizer identity through the core En1/En2 and Pax2/Pax5/Pax8 transcription factor network, with Cnpy1 supporting FGF signaling. This program establishes and maintains the signaling center that patterns the adjacent midbrain tectum and cerebellar anlage during neural tube regionalization.
P19	Nkx2-9, Nkx6-1, Nkx6-2, Nkx2-2, Gm38103, Vit, Spon1, Clec2l, Rnf220, Kbtbd11, Tmtc2, Ptch1	12	Cranial motor neuron, Floor plate	Ventral NT Nkx/Shh Patterning	Specifies ventral neural tube identity through a battery of Nkx-class homeodomain transcription factors (Nkx2-2, Nkx2-9, Nkx6-1, Nkx6-2) acting downstream of Hedgehog signaling (Ptch1, Rnf220). Active in floor plate and cranial motor neurons, this program defines the p3 progenitor domain and floor plate fate, with Spon1 and Vit serving as floor plate effector genes involved in axon guidance and e…
P20	9030622O22Rik, Shh, Foxa2, Foxa1, Vtn, Pkd1l1, Calca, Cobl, Ttc6, 9530036O11Rik, Arhgef28	11	Floor plate, Foregut, Midgut, Notochord	Shh-Foxa2 Ventral Midline	Defines the ventral midline signaling identity shared by floor plate, notochord, and gut endoderm. Shh and the pioneer transcription factors Foxa2/Foxa1 form the core of this program, establishing the axial midline as a key organizer of dorsoventral patterning. Additional genes such as Pkd1l1 (node/notochord left-right signaling) and cytoskeletal regulators (Cobl, Arhgef28) reflect the specialize…
P21	Msx3, Olig3, Prdm13, ENSMUSG00000139468, ENSMUSG00000139384, Grid2, Casz1, Draxin, Nppc	9	Hindbrain (r1), Hindbrain (r2-r4), Hindbrain (r5-r8), Roof plate, Spinal cord (cervical), Spinal cord interneuron	Dorsal Neural Tube Patterning	Defines dorsal identity across the hindbrain and spinal cord neural tube. Msx3 and Draxin mark the dorsal midline/roof plate, while Olig3 and Prdm13 specify dorsal interneuron progenitor domains (dP1‚ÄìdP6), and Casz1 contributes to neural temporal identity. This program reflects the shared dorsal patterning logic that operates along the full rostro-caudal axis of the developing CNS.
P22	Sorcs1, Slc25a21, Shc3, D030055H07Rik, Glis3, Dtna, Pea15a	7	Diencephalon, Eye field, Floor plate, Hindbrain (isthmic organizer), Hindbrain (r1), Hypothalamus, Midbrain, Otic placode, Primitive erythrocyte, Roof plate, Telencephalon	Pan-Neural Signaling	A broadly active neural program spanning nearly all CNS regions (telencephalon through hindbrain), midline signaling centers (floor plate, roof plate, isthmic organizer), and cranial placodes. The program features neuronal signaling modulators‚ÄîShc3 (neuron-specific adaptor coupling neurotrophin/Ret receptors to survival pathways), Pea15a (ERK/MAPK pathway regulator enriched in brain), and Sorcs…
P23	Pcdh8, Dll1, Nrarp, Notch1, Epha4, Lama1	6	Nascent somite, Presomitic mesoderm	Notch Somite Segmentation	Notch signaling program driving the somite segmentation clock and boundary formation in paraxial mesoderm. Core pathway components (Dll1, Notch1) and the oscillatory feedback regulator Nrarp coordinate periodic somite formation in the presomitic mesoderm, while Epha4 and Pcdh8 mediate boundary cell sorting and Lama1 contributes to basement membrane deposition at newly formed somite borders.
P24	Ednrb, Megf10, Dpysl3, Tspan18, Crip2, Vim	6	Allantoic endothelial progenitor, Arterial endothelial cell, Autonomic neuron, Autonomic progenitor, Endocardial cell, Endothelial cell, Trunk neural crest, Vagal neural crest	Ednrb+ Migratory Mesenchyme	A migratory mesenchymal program shared between neural crest and endothelial lineages, centered on endothelin receptor B (Ednrb) signaling. The program includes cytoskeletal and migration effectors (Vim, Dpysl3, Crip2) alongside membrane-organizing and adhesion factors (Tspan18, Megf10), supporting the motile, invasive behavior common to both migrating neural crest cells and angiogenic/vasculogeni…
P25	Stmn2, Ina, Nrxn1, Rab6b, Crmp1, Gabrb3	6	Cranial motor neuron, Dorsal root ganglion neuron, Hypothalamic neuron, Midbrain neuron, Olfactory sensory neuron, Somatic motor neuron, Spinal cord interneuron, Trigeminal ganglion neuron	Neuronal Maturation	A pan-neuronal maturation program active across diverse CNS and PNS neuron types. It encodes cytoskeletal regulators of axon growth (Stmn2, Ina, Crmp1), a synaptic adhesion molecule (Nrxn1), a neuron-enriched vesicular trafficking GTPase (Rab6b), and a GABA-A receptor subunit (Gabrb3), collectively driving post-mitotic neuronal differentiation, axonogenesis, and early synaptogenic competence.
P26	Lhx4, Stk32a, Mnx1, Cntn2, Nyap2, Scrt2	6	Somatic motor neuron	Mnx1/Lhx4 Motor Neuron ID	Specifies somatic motor neuron identity through the LIM-homeodomain transcription factor code. Mnx1 (Hb9) and Lhx4 are canonical determinants of spinal motor neuron fate, while Scrt2 supports neuronal differentiation and Cntn2 mediates motor axon guidance and fasciculation. Together, this program consolidates motor neuron subtype identity and axonal connectivity.
P27	Thsd7a, Ctnna2, Adcyap1r1, Rassf4, Akap6, Dpp6	6	Cranial motor neuron, Floor plate, Hypothalamic neuron, Midbrain neuron, Spinal cord interneuron	Ventral CNS Neuron Maturation	Program associated with neuronal maturation in ventral CNS cell types, including motor neurons, floor plate, and ventral brain regions. It combines neuron-specific adhesion (Ctnna2), ion channel modulation (Dpp6, a Kv4 auxiliary subunit), neuropeptide signaling (Adcyap1r1/PAC1 receptor), and cAMP/PKA scaffolding (Akap6), together supporting the acquisition of mature neuronal properties such as ex…
P28	Trpm1, Slc38a8, Cntn6, A730049H05Rik, Mitf	5	Eye field	MITF RPE Specification	Retinal pigment epithelium (RPE) identity program driven by Mitf, the master transcription factor for RPE and melanocyte lineages. Includes direct MITF targets Trpm1 and Slc38a8, both associated with pigment epithelium function and optic development. This program likely governs early RPE fate specification within the eye field, linking melanogenic gene regulation to neuroepithelial patterning of …
P29	Vstm2b, Gm19872, Ephb1, Sfrp1, Frat2	5	Definitive endoderm, Forebrain, Hindbrain, Hindbrain (isthmic organizer), Hindbrain (r1), Hindbrain (r2-r4), Hypothalamus, Telencephalon	Neural Wnt Modulation	Regulates Wnt signaling tone during brain regionalization. Sfrp1 (Wnt antagonist) and Frat2 (GSK3Œ≤ inhibitor promoting Wnt) provide opposing Wnt modulatory inputs, while EphB1 and Vstm2b contribute to neural patterning. Active across forebrain, hindbrain, and isthmic organizer, consistent with the graded Wnt signaling that establishes anterior-posterior neural identity.
P30	Irx2, Irx1, Irx5, Irx3, Crnde	5	Anterior mesoderm, Diencephalon, Enteroendocrine progenitor, Hindbrain, Hindbrain (r1), Hindbrain (r2-r4), Midbrain, Nascent mesoderm, Spinal cord (cervical), Spinal cord (lumbar), Trigeminal sensory neuron	Irx Neural Patterning	Encodes four Iroquois homeobox transcription factors (Irx1/2/3/5) from both the IrxA and IrxB genomic clusters, along with Crnde, a lncRNA embedded within the IrxB locus. Irx genes are master regulators of regional identity along the neural tube, specifying intermediate and dorsal domains in the spinal cord and establishing boundaries between brain compartments (diencephalon, midbrain, hindbrain)…
P31	Sfta3-ps, Nkx2-1, Nkx2-4, ENSMUSG00000130333	4	Hypothalamus	Nkx2-1/2-4 Hypothalamic TF	Encodes the Nkx2-1 and Nkx2-4 homeobox transcription factor program specifying ventral forebrain and hypothalamic identity. Nkx2-1 is a master regulator of hypothalamic primordium development, and Nkx2-4 acts as a closely related paralog in the same domain. Co-expression of Sfta3-ps likely reflects the broader Nkx2-1 regulatory network.
P32	Pax3, Pax7, Boc, Cdon	4	Dermomyotome, Hindbrain (r1), Hindbrain (r5-r8), Hypaxial myogenic progenitor, Roof plate, Sacral neural crest, Spinal cord (cervical)	Pax3/7 Dorsal Progenitor	Defines the Pax3/Pax7 transcription factor program active in dorsal progenitor domains, including the dermomyotome, dorsal neural tube, and neural crest. Boc and Cdon are Hedgehog co-receptors co-expressed with Pax3/7 in these tissues, where they modulate Shh responsiveness in dorsally positioned progenitors. This program underlies the shared regulatory identity of myogenic progenitors, roof plat…
P33	Wfdc1, Mab21l2, Egfem1, Gm37965	4	Diencephalon, Eye field, Lens placode, Midbrain, Midbrain neuron	Mab21l2+ Eye-Midbrain	Program centered on Mab21l2, a transcription factor essential for optic cup and lens morphogenesis, active across the eye field, lens placode, diencephalon, and midbrain. This program likely reflects a shared anterior neural plate regulatory module linking eye and midbrain specification, consistent with the developmental origin of the optic vesicle from the diencephalon.
P34	Slc44a5, Mapk10, Pth2r, Mn1	4	Hindbrain (r1)	r1 Neuronal Identity	Defines neuronal identity in rhombomere 1, the precursor to the cerebellum. Mn1 is a transcription factor critical for hindbrain and craniofacial development, while Mapk10 (JNK3) is a brain-enriched MAP kinase involved in neuronal signaling. Pth2r (neuropeptide receptor) and Slc44a5 (choline transporter) further reflect the specialized signaling and metabolic character of r1-derived neurons.
P35	Hlx, Cxcl13, Cfc1, Tcf21, Kcnh7, Vcam1, Gal, Kcnk3, Lrrc17, Cygb, Rab32, Armh4, Unc13c, Alcam, Irx4, Arhgdib, Pgf, Nell1, Cck, Ano4, Mgarp, Gata2, Mtarc1, Tnnt3, Laptm5, Cpa1, Cavin1, Gm13889, Gja4, Masp1, Prrt4, Opcml, Runx1, Lbh, Mtus2, Emp3, Kcns3, Nrp2, Fev, Slc32a1, Lpar3, ENSMUSG00000126749, Itga1, Pdlim2, 9630002D21Rik, Sntg1, Mmp9, Gm26760, Itgb3, Gadd45g, Slc22a3, Cavin3, Apbb1ip, Tnnt1,…	114	Allantoic endothelial progenitor, Arterial endothelial cell, Endocardial cell, Endothelial cell, Endothelial progenitor, Epicardium, Extraembryonic mesoderm, First heart field, Juxtacardiac field, Macrophage, Megakaryocyte, Second heart field	Hemogenic/Cardiovascular	Program bridging hemogenic endothelium and cardiovascular mesoderm, centered on Runx1, Gata2, and Fev‚Äîthe core transcription factor triad governing the endothelial-to-hematopoietic transition‚Äîtogether with endothelial identity genes (Gja4, Cavin1, Nrp2, Pgf) and cardiac regulators (Irx4, Tcf21, Lbh). Its activity across endothelial progenitors, heart fields, epicardium, endocardium, and early…
P36	Tnnt2, Nkx2-5, Unc45b, Myl4, Tnni1, Cripto, Csrp3, Myl7, Ankrd1, Sfrp5, Myh6, Ttn, Mybpc3, Cryab, Tnnc1, Popdc2, Myh7, Ldb3, Gm12295, Hspb2, Ryr2, 5430431A17Rik, Myocd, Hspb7, Myl3, Pgam2, Acta2, Asb2, Mylk3, Smyd1, Trim55, Sphkap, Cnn1, Vsnl1, Ctnna3, Actc1, Sh3bgr, Lrrc10, Tecrl, Rrad, Hspb1, Acta1, Apobec2, Rassf5, Thbs4, Myl2, Abra, Ccdc141, Tnni3, Synpo2l, Atcayos, Myl1, Ppp1r14c, Hspb3, Hrc…	131	First heart field, Second heart field	Cardiomyocyte Contraction	Encodes the core cardiomyocyte contractile machinery, including sarcomeric components (Tnnt2, Myl4, Myh6, Myh7, Ttn, Mybpc3, Actc1), calcium handling proteins (Ryr2, Casq1, Slc8a1, Jph2), and cardiac ion channels (Hcn4, Cacna1c, Kcnj5). Driven by the master cardiac transcription factor Nkx2-5 alongside Myocd and Smyd1, this program assembles the complete sarcomere and excitation-contraction coupl…
P37	Kdr, Aplnr, Hhex, Cdh5, Rasgrp3, Emcn, Esam, Icam2, Erg, Cldn5, Flt1, Cd34, Sox18, Etv2, Sox17, Tal1, Gimap6, Tie1, D030007L05Rik, Cd93, Clec1b, Ctla2a, Plvap, Tgfb1, Vamp5, Gng11, Adgrl4, Klhl6, Rasip1, Adgrf5, 4930542D17Rik, Acvrl1, Tfpi, Eng, Ecscr, Mmrn1, Ramp2, Ptprb, Myct1, Lcp1, Grap, Gngt2, Pecam1, Abi3, She, Myzap, Sox7, Gm20532, Flt4, Stab1, Csgalnact1, Plxnd1, Samsn1, Scarf1, Exoc3l4, …	76	Allantoic endothelial progenitor, Arterial endothelial cell, Endocardial cell, Endothelial cell, Endothelial progenitor	Core Endothelial Identity	Defines core endothelial cell identity and specification. This program encompasses the master endothelial transcription factors (Etv2, Erg, Tal1, Sox17/18/7, Hhex), canonical surface markers (Cdh5, Pecam1, Cd34, Esam, Emcn), VEGF signaling receptors (Kdr, Flt1, Flt4), and endothelial junction/adhesion molecules (Cldn5, Icam2, Rasip1). Its broad activation across all endothelial lineages‚Äîfrom pr…
P38	Postn, Lum, Prss35, Ccn4, Pitx2, Dcn, Serpinb6b, Dkk2, Creb3l1, Smoc2, Fas, Tek, Colec11, Bmp2, Dubr, Gas6, Emp2, Adamts2, Zfpm2, Svep1, Wnt11, Col5a2, Col6a3, Myof, Igsf11, Gm56862, Rarres2, Cd248, Angpt4, Gpx3, Nrp1, Ndrg1, P4ha2, G0s2, Steap1, Anxa3, Steap2, Flnc, Serpinb9, Col5a1, Aard, Tmem108, Me1, Smim1, Anxa6, Glipr2, Fam114a1, Anxa5, Tgfbr3, Sec24d, Sparc, Fbn1, Spats2l, Copz2, Tubb2a, T…	61	Extraembryonic mesoderm	ExM Stromal ECM Production	Defines an extracellular matrix-producing stromal program in extraembryonic mesoderm, marked by extensive collagen (Col5a1, Col5a2, Col6a3) and matricellular protein expression (Postn, Sparc, Lum, Dcn, Fbn1, Smoc2) alongside dedicated collagen biosynthesis and secretion machinery (P4ha2, Adamts2, Creb3l1/2, Sec24d, Rcn3). Signaling inputs from BMP2, Wnt11, and TGF-beta (Tgfbr3), combined with the…
P39	Wnt2, Tbx5, Hand1, Rgs5, Gata6, Tbx20, Hand2, Tnc, Gata5, Gata6os, Dok4, Asb4, Pmp22, Hand2os1, Hdnr, Dlk1, Ccbe1, Msx2, Bmp4, Gm34030, ENSMUSG00000134964, Msx1, Tmem88, Unc5c, Igf2, Dpf3, Tgfb2, Myrf, Zim1, Kcnq5, Snai2, Unc5b, Pcdh7, Bambi, Bmp5, Kitl, Cgnl1, Zfpm1, Peg10, Igf2os, Man1a, Slc38a4, Ppic, Lsp1, Peg3, Smad6, Usp29, Igf2r, Cdkn1c, Mpped2, Smad7	51	Allantois, Amniotic ectoderm, Endocardial cell, Epicardium, Extraembryonic mesoderm, Juxtacardiac field, Second heart field, Somatic mesoderm	Cardiac/LPM Identity	Defines lateral plate mesoderm (LPM) and cardiac mesoderm identity through a core transcription factor network (Tbx5, Tbx20, Hand1/2, Gata5/6, Zfpm1/FOG1, Dpf3) active across heart fields, endocardium, epicardium, and extraembryonic mesoderm derivatives. The program integrates BMP/TGF-Œ≤ signaling (Bmp4, Bmp5, Tgfb2) with pathway feedback inhibitors (Smad6, Smad7, Bambi) and is enriched for impri…
P40	Tac2, Tinagl1, Upk3b, Upk1b, Hapln1, Ahnak, Anxa2, Cavin2, Pla2r1, Bnc1, Ccdc80, Lrrn4, Vnn1, Adamts17, Gjb5, S100a6, Cobll1, Hspb8, Epas1, Cd55, S100a11, Abca4, S100a10, Arhgap29, Cdc42ep5, Jdp2, Hacd4, Hspg2	28	Amniotic ectoderm, Extraembryonic mesoderm, Trigeminal placode	Mesothelial Identity	Defines mesothelial and surface epithelial identity in extraembryonic and body cavity-lining tissues. Uroplakins (Upk3b, Upk1b) and S100 calcium-binding proteins (S100a6, S100a10, S100a11) are hallmarks of mesothelial cells, supported by membrane-organizing factors (Anxa2, Ahnak, Cavin2), basement membrane components (Hspg2, Tinagl1), and the epithelial transcription factor Bnc1. Epas1 (HIF-2Œ±) …
P41	Tbx4, Pitx1, Foxf1, Fendrr, Isl1, Gm47071, Hoxa13, Ppp1r14a, Tmem158, Pde9a	10	Allantois	Allantois Specification	Defines allantois identity through a posterior mesoderm transcription factor program. Tbx4, Pitx1, Hoxa13, and Foxf1/Fendrr collectively establish posterior lateral plate mesoderm fate in the allantois, with Hoxa13 being essential for allantois morphogenesis and chorioallantoic fusion. Isl1 contributes to the broader caudal mesoderm regulatory network supporting this extraembryonic lineage.
P42	D030025E07Rik, ENSMUSG00000136475, ENSMUSG00000133633, ENSMUSG00000131589, Tdrd12	5	Lateral plate mesoderm, Second heart field, Splanchnic mesoderm	Novel LPM/SHF Transcripts	A program composed almost entirely of uncharacterized or poorly annotated genes (RIKEN clones and novel Ensembl loci) active in lateral plate and splanchnic mesoderm, including the second heart field. The sole named gene, Tdrd12, is primarily known for piRNA-pathway function in the germline and has no established role in mesoderm development. This program likely captures novel or non-coding trans…
P43	Gucy1a1, Irag1, Rem1, Gucy1b1, Prnp	5	Megakaryocyte	NO-cGMP Signaling	Encodes the nitric oxide‚ÄìcGMP signaling axis in megakaryocytes. Gucy1a1 and Gucy1b1 form the soluble guanylyl cyclase heterodimer (the NO receptor), while Irag1 is a key cGMP-dependent protein kinase (PKG) substrate that inhibits IP3 receptor‚Äìmediated calcium release to restrain platelet activation. Prnp further modulates platelet aggregation, linking this program to NO-dependent regulation o…
P44	Synpo2, Tgfb1i1, Myl9, Tpm2	4	Extraembryonic mesoderm, First heart field, Megakaryocyte, Myotome, Second heart field	Actomyosin Contractility	Encodes core components of the actomyosin contractile apparatus, including regulatory myosin light chain (Myl9), tropomyosin (Tpm2), and actin-associated scaffolding proteins (Synpo2, Tgfb1i1). This program is active across mesodermal lineages that require cytoskeletal contractility‚Äîcardiac progenitors of both heart fields, myotome, extraembryonic mesoderm, and megakaryocytes‚Äîreflecting a sha…
P45	Ndufa4l2, Cox4i2, Tmem45a, Pgm1	4	Allantois, Anterior mesoderm, Autonomic neuron, Extraembryonic mesoderm, First heart field, Hepatoblast	HIF Hypoxia Response	HIF-regulated hypoxic metabolic adaptation program. Ndufa4l2 and Cox4i2 are direct HIF-1Œ± targets that remodel mitochondrial electron transport chain complexes I and IV to reduce oxygen consumption under low-oxygen conditions, while Pgm1 supports the glycolytic shift and Tmem45a is a hypoxia-inducible transmembrane protein. Activity in allantois, extraembryonic mesoderm, and first heart field is…
P46	Rbm20, Amph, Smtnl2, Pkp2	4	First heart field, Second heart field	Cardiomyocyte Structure	A cardiac structural maturation program active across both heart fields. Rbm20 drives cardiac-specific alternative splicing of sarcomeric genes (e.g., titin), Pkp2 encodes the desmosomal protein plakophilin-2 essential for mechanical coupling at intercalated discs, Smtnl2 contributes to contractile apparatus organization, and Amph participates in membrane remodeling. Together, these genes coordin…
P47	Foxl2, Aldh1a2, Pax9, Mybpc1, Shisa3, Prdm16, Wt1, Tdo2, Gm57290, Fst, Tbx18, Slitrk6, Pcp4, ENSMUSG00000123580, Cyp26c1, Fgf10, ENSMUSG00000141972, C1qtnf3, Cdh18, Myf5, Mecom, Wfdc21, Corin, Foxf2, ENSMUSG00000133926, Foxl2os, Col25a1, Tm4sf1, Nfia, Fibin, Nrsn1, Pappa, Tshz2, Saa1, Saa2, Pag1, Kirrel3, Wt1os, E130114P18Rik, Nrg1, C1qtnf7, Grik1, Ptx3, Rerg, Col12a1, Ptpre, ENSMUSG00000127145, …	205	Forelimb field, Head paraxial mesoderm, Hindlimb field, Hypaxial myogenic progenitor, Mesothelium, Myotome, Periocular mesoderm, Pharyngeal mesoderm, Sclerotome	Mesodermal Mesenchyme	A broad mesodermal mesenchyme program active across paraxial and lateral plate mesoderm derivatives. It features cartilage/skeletal ECM genes (Col2a1, Col11a1, Col9a2, Sox9, Runx2, Matn4, Trps1), retinoic acid signaling components (Aldh1a2, Cyp26c1, Stra6), limb mesenchyme signals (Fgf10), and extensive extracellular matrix remodeling factors (ADAMTS family, Vcan, Fbln2, Loxl2). This program like…
P48	Alx3, Hpse2, Alx4, Ddr2, Prrx1, Cped1, Alx1, Col1a1, Twist1, Col26a1, Gm56620, Twist2, Dnm3os, Fli1, Igf1, Col9a1, Bnc2, Flrt2, Prrx2, Pcolce, Tril, Col23a1, Tnfaip6, Inka1, Lama2, Col1a2, Ets1, Serpinf1, Pdgfra, Clmp, Itga8, Runx1t1, Pdgfrb, Itga9, Ppfibp2, Rhoj, Tmem119, Snai1, Nid1, Dlc1, Tgfbi, Cdh11, ENSMUSG00000139539, Fbln5, Crispld1, Tns1, Hmcn1, Kctd12, Adgra2, Eva1b, Mfap4, Ror1, Sema5a…	81	Forelimb field, Frontonasal mesenchyme, Head paraxial mesoderm, Hindlimb field, Juxtacardiac field, Periocular mesoderm, Pharyngeal arch mesenchyme, Sclerotome, Somatic mesoderm	Mesenchyme Identity	Core mesenchymal identity program defined by Twist1/2, Prrx1/2, Snai1, and Alx1/3/4 transcription factors together with mesenchyme-associated receptors (Pdgfra, Pdgfrb, Ednra) and abundant ECM components (Col1a1/1a2, laminins, fibulin, emilin). Active across diverse mesoderm- and neural crest-derived mesenchymal populations‚Äîlimb fields, pharyngeal arch, frontonasal, periocular, and sclerotome‚Ä…
P49	Meox1, Tcf15, Fap, Pax1, Uncx, Meox2, Foxc2, Foxd1, Dmrt2, Nkx3-1, Sim1, Wnt16, Gm41244, Foxd2os, Six1, Pax1dt, Foxc1, Ebf2, Ntn1, Pgm5, Bmp3, Cxcl12, Foxd2, Adra1a, 2610016A17Rik, Sec1, 9130410C08Rik, Ebf1, Agmo, Ebf3, Ism1, Sncaip, Eya1, Islr, Lrig1, Itih5, Selenop, Phlda1, Rab3il1, Fbn2, Pcsk5, Dock5	42	Dermomyotome, Head paraxial mesoderm, Hypaxial myogenic progenitor, Nascent somite, Sclerotome	Somite Identity	Defines the core transcriptional identity of somitic paraxial mesoderm, driven by master regulators of somitogenesis (Meox1/2, Tcf15/Paraxis, Pax1, Foxc1/2, Dmrt2, Uncx) along with the Six1-Eya1 and Ebf1/2/3 programs. Active across somite compartments‚Äînascent somite, dermomyotome, sclerotome, and hypaxial myogenic progenitors‚Äîthis program encodes the shared heritable signature of somite-deriv…
P50	Lhx9, Tbx15, Rspo4, Shox2, Lmx1b, C130021I20Rik, Lix1, Gpc5, Hgf, Cdo1, a	11	Forelimb field, Hindlimb field	Limb Mesenchyme Identity	Defines limb bud mesenchyme identity and patterning in both fore- and hindlimb fields. The program centers on key limb transcription factors including Lmx1b (dorsal limb fate), Shox2 (proximal stylopod patterning), Tbx15 (dorso-ventral specification), and Lhx9, alongside limb-enriched signaling components such as Rspo4 (Wnt potentiator), Hgf (muscle precursor migration), and the limb marker Lix1.…
P51	Sparcl1, S1pr3, Nkd2, Pdlim4, Lrig3, Sulf2, Pde4d	7	Dermomyotome, Nascent somite, Notochord, Presomitic mesoderm, Sclerotome	Somite Signal Modulation	A signaling modulation program active across the somite maturation trajectory and notochord. It combines negative regulators of Wnt (Nkd2), receptor tyrosine kinase (Lrig3), and heparan sulfate-dependent signaling (Sulf2) with cAMP turnover (Pde4d) and ECM/cytoskeletal components (Sparcl1, Pdlim4), suggesting coordinated attenuation of multiple signaling pathways during somite patterning and diff…
P52	Gm8730, D130009I18Rik, Gm13611, Gm10076, Hba-a1, Rpl24	6	Primitive erythrocyte	PrimEry Hba/Ribosomal	Primitive erythrocyte program coupling alpha-globin (Hba-a1) expression with ribosomal machinery (Rpl24) and co-transcribed pseudogenes/unannotated transcripts (Gm8730, Gm13611, Gm10076, D130009I18Rik). This likely reflects the exceptionally high transcriptional and translational output required for massive hemoglobin accumulation in primitive red blood cells, with pseudogene transcription as a b…
P53	Crym, Six2, Tbx2, Crlf1, D030045P18Rik, Kank4	6	Frontonasal mesenchyme	Frontonasal Mesenchyme ID	Defines frontonasal mesenchyme identity and midface morphogenesis. Six2 is a master regulator of the frontonasal prominence whose loss causes midface clefting, while Tbx2 contributes to craniofacial patterning. Crlf1 is linked to craniofacial development (Crisponi/cold-induced sweating syndrome), and Crym marks craniofacial mesenchyme, together specifying the progenitor population that forms the …
P54	Epha3, Ppp2r2b, Col14a1, Ccser1, Pde3a, Crispld2	6	Juxtacardiac field, Otic placode, Somatic mesoderm	Morphogenetic ECM Remodeling	This program coordinates extracellular matrix organization and morphogenetic signaling during tissue remodeling. Col14a1 and Crispld2 encode secreted ECM components that regulate collagen fibrillogenesis and matrix integrity, while Epha3 mediates cell sorting and tissue boundary formation. Intracellular modulators Pde3a and Ppp2r2b fine-tune cAMP and phosphatase signaling downstream of morphogene…
P55	Barx1, Dlx1, Dlx2, Lhx8, Gm29260, Mab21l1	6	Pharyngeal arch mesenchyme	Pharyngeal Arch Patterning	Encodes a transcription factor program governing pharyngeal arch mesenchyme identity and craniofacial patterning. Barx1, Dlx1, Dlx2, and Lhx8 are homeobox transcription factors co-expressed in neural crest-derived mesenchyme of the pharyngeal arches, where they specify proximal-distal positional identity and are essential for downstream craniofacial structures including the jaw, palate, and teeth…
P56	Halr1, Cd36, Foxl1, Esrrg, P3h2	5	Dermomyotome, Enteroendocrine progenitor, First heart field, Lateral plate mesoderm, Myotome, Periocular mesoderm, Sclerotome, Second heart field	Mesoderm Metabolic	This program combines metabolic regulators Esrrg and Cd36 (lipid/energy metabolism) with the mesenchymal transcription factor Foxl1, collagen-modifying enzyme P3h2, and lncRNA Halr1 across diverse mesodermal lineages. Active broadly in somite compartments (dermomyotome, myotome, sclerotome), both heart fields, lateral plate mesoderm, and periocular mesoderm, it likely reflects a shared metabolic …
P57	Abca9, Lamc3, Apod, Lepr, Gm35330	5	Head paraxial mesoderm, Notochord	Meso Lipid Transport/ECM	Encodes a lipid transport and extracellular matrix program active in axial and paraxial mesoderm. Abca9 and Apod mediate lipid/cholesterol trafficking, Lepr provides metabolic signaling input, and Lamc3 contributes to basement membrane assembly. This program may support the stromal-mesenchymal character of head paraxial mesoderm and notochord through coordinated lipid handling and matrix remodeli…
P58	Parm1, Cthrc1, Lamb1, Col4a2, Col4a1	5	Parietal endoderm	Reichert's BM synthesis	Encodes major structural components of Reichert's membrane, the thick basement membrane secreted by parietal endoderm. Col4a1, Col4a2, and Lamb1 are the canonical collagen IV and laminin constituents of this extraembryonic basement membrane, while Cthrc1 promotes collagen deposition. This program reflects the primary secretory function of parietal endoderm in assembling the barrier between the em…
P59	Tbx1, Gm12829, Gm266, Hlf	4	Anterior mesoderm, Pharyngeal mesoderm	Tbx1 Pharyngeal Mesoderm	Tbx1-driven program specifying pharyngeal mesoderm identity. Tbx1 is the master transcription factor for pharyngeal arch development and the second heart field; its loss causes DiGeorge syndrome-associated cardiac outflow tract, craniofacial, and thymus defects. Activity in anterior and pharyngeal mesoderm aligns with Tbx1's role in patterning the cranial mesoderm that contributes to pharyngeal a…
P60	Bcl11a, Bcl11b, Nfib, Oxct1	4	Arterial endothelial cell, Endocardial cell, Endothelial cell, Epiblast, Epicardium, Juxtacardiac field, Mesothelium, Olfactory sensory neuron, Rostral ectoderm, Spinal cord (sacral)	Bcl11/Nfib Fate Regulators	A chromatin-remodeling transcription factor program centered on the paralogous zinc finger repressors Bcl11a and Bcl11b, which recruit the NuRD and BAF (SWI/SNF) complexes, together with the pioneer factor Nfib. Active across diverse progenitor and differentiating lineages‚Äîendothelial, mesothelial, neural, and epiblast‚Äîthis program likely governs broad cell fate specification by remodeling ch…
P61	Bhlha9, Tlx1, Nkx2-3, Pyy, Msc, Gpx2, Sost, ENSMUSG00000129846, Samd3, Tfap2c, Wnt8a, Gm20467, ENSMUSG00000125874, Sgpp2, Kazald1, Fxyd3, Cyct, Gata3, Fyb2, Emp1, Adcy8, Eya2, Wnt9b, Gm29895, Ofcc1, Stxbp5l, Gm48377, Fgfbp1, H2-Q2, Tuba4a, Fgf5, Gabrg1, F2rl1, Chst9, Gdnf, Lama3, Nrxn3, Upk1a, Dok5, Moxd1, Cpne4, Aqp3, Cyp1b1, Sod3, Sptb, Car2, Chst5, Ndrg2, Eddm13, Gna14, Cdkn1a, Pde11a, Lypd2, …	183	Definitive endoderm, Epiblast, Epibranchial placode, Epidermal progenitor, Extraembryonic ectoderm, Foregut, Gut, Hindgut, Lens placode, Midgut, Notochord, Olfactory placode, Otic placode, Pharyngeal endoderm, Pre-placodal ectoderm, Rostral ectoderm, Surface ectoderm, Trigeminal placode	Epithelial Identity	Defines a broad epithelial identity program active across surface ectoderm, cranial placodes, and endoderm-derived gut epithelia. Core transcription factors Tfap2c, Gata3, and Grhl3 drive non-neural ectoderm and epithelial specification, supported by epithelial structural genes (Krt15, Krt20, Cldn8, Cldn23, Dsc2), basement membrane/adhesion components (Lama3, Itga6, Itgb6), polarity machinery (My…
P62	Trp63, Wnt6, Cxcl14, Sostdc1, Perp, Sfn, Krt7, Fermt1, Cldn4, Epcam, Esrp1, Cdh1, Krt5, Grhl2, Gjb3, Kremen2, Ap1m2, Ntf5, Rab25, Tacstd2, Cldn3, Crb3, Prss8, Gjb2, Adamts18, Mpzl2, Tmem54, Mapk13, Gm16136, Wnt3, Npnt, Bcam, Lypd6b, St14, Wnt4, Espn, Mir205hg, Ccdc68, Cdcp1, Ppl, Cdh3, Spint1, Barx2, Sp6, Marveld2, Pdgfa, Krt14, Frem2, Atp2c2, Acer2, Dsp, Prss22, Jag2, Il17re, Kcnk1, Itga3, Grb7,…	99	Amniotic ectoderm, Epibranchial placode, Epidermal progenitor, Lens placode, Midgut, Pharyngeal endoderm, Pre-placodal ectoderm, Surface ectoderm, Trigeminal placode	Surface Ectoderm Identity	Defines the surface ectoderm and stratified epithelial fate driven by master regulator Trp63, along with Grhl2, Ovol2, and Irf6. The program establishes epithelial architecture through extensive cell junction (Cdh1, Dsp, Jup, claudins, occludin), desmosomal (Perp, Ppl), and basement membrane (Lama5, Lamc2, Fras1) components, while Esrp1 enforces epithelial splicing and keratins (Krt5, Krt14, Krt7…
P63	Nepn, Fabp1, Rfx6, Tdh, Ihh, Apela, Lgals2, Tspan8, Cpm, Dio3, Enpp1, Ffar4, Pdzk1ip1, Gpr39, B4galnt2, Ang, Hkdc1, Rcan2	18	Midgut, Visceral endoderm	Midgut Endoderm Identity	Defines midgut endoderm specification and early epithelial differentiation. Key features include the gut endocrine transcription factor Rfx6, Indian Hedgehog (Ihh) signaling from the gut epithelium, and nutrient-sensing/lipid metabolism genes (Fabp1, Ffar4, Gpr39, Hkdc1) characteristic of emerging absorptive identity. Activity in visceral endoderm reflects shared transcriptional signatures betwee…
P64	Ambp, Fgb, Serpinf2, Habp2, Fgg, Nr5a2, Foxa3, Plg, Trf, Akr1c19, Hnf4a, Gulo, Spp2, Il1r1, Apoa2, Paqr9, Slc2a2	17	Hepatoblast, Visceral endoderm	Hepatoblast Identity	Defines early hepatocyte specification driven by the master hepatic transcription factors Hnf4a, Foxa3, and Nr5a2. The program activates a broad suite of liver secretory products including coagulation factors (Fgb, Fgg, Plg, Serpinf2), serum proteins (Ambp, Trf, Apoa2), and hepatic metabolic enzymes (Gulo, Slc2a2, Akr1c19). Its activity in both hepatoblasts and visceral endoderm reflects the shar…
P65	Lrp2, Map7, Igfbp2, Dab1, Ston2, Wwc1, Tpd52, Plekha7, Hook1, Cmtm8, H2-D1, Emb, Mbp, Ezr, Kank1	15	Amniotic ectoderm, Definitive endoderm, Epiblast, Epibranchial placode, Epidermal progenitor, Extraembryonic ectoderm, Forebrain, Foregut, Gut, Hindbrain, Hindgut, Lens placode, Midgut, Olfactory placode, Olfactory sensory neuron, Otic placode, Pharyngeal endoderm, Pre-placodal ectoderm, Primordial germ cell, Rostral ectoderm, Surface ectoderm, Trigeminal placode, Visceral endoderm	Apical Epithelial Polarity	Establishes apical membrane identity and receptor-mediated endocytosis in polarized epithelia. The Lrp2‚ÄìDab1 endocytic axis, vesicle trafficking components (Ston2, Hook1, Tpd52), and apical scaffold/polarity factors (Ezr, Plekha7, Wwc1, Kank1) collectively organize the apical surface for morphogen uptake and signal modulation. Its broad activity across ectoderm, endoderm, and placodal epithelia…
P66	Lefty2, Utf1, Mesp1, Eomes, L1td1, Platr10, ENSMUSG00000144146, Psors1c2, Zscan10, Dppa5a, Bst2	11	Epiblast, Extraembryonic ectoderm, Nascent mesoderm, Primitive streak, Primordial germ cell, Rostral ectoderm	Epiblast-Streak Transition	Captures the transition from pluripotent epiblast through the primitive streak during gastrulation. This program combines core pluripotency factors (Utf1, Dppa5a, Zscan10, L1td1, Platr10) with key gastrulation drivers (Eomes, Mesp1, Lefty2), reflecting the gene regulatory state of epiblast cells as they undergo EMT and ingress through the streak to form nascent mesoderm. Its activity in primordia…
P67	Ccdc198, Cpn1, Pcsk9, Galntl6, Fgfr4, Hnf1b, Hnf1aos1, Pcbd1	8	Foregut, Gut, Hepatoblast, Hindgut, Midgut, Visceral endoderm	HNF1 Endoderm Identity	HNF1-driven transcriptional program active across endoderm-derived gut and hepatic lineages. Hnf1b is the central transcription factor, supported by its cofactor Pcbd1 and the regulatory antisense transcript Hnf1aos1, while downstream targets include liver- and gut-enriched genes such as Fgfr4, Pcsk9, and Cpn1. This program likely establishes and maintains pan-endodermal identity during gut tube …
P68	Dlx5, Dlx6, Gad2, Dlx6os1, Dlx3	5	Olfactory placode, Olfactory sensory neuron, Pre-placodal ectoderm	Dlx Olfactory Placode	Dlx family transcription factor program driving olfactory placode specification and sensory neuron differentiation. Dlx3/5/6 and the regulatory lncRNA Dlx6os1 form a coherent module for placodal identity, while Gad2 reflects downstream GABAergic neuron fate specification characteristic of Dlx-dependent neurogenesis in the olfactory epithelium.
P69	Foxi2, Galnt3, Ctxn3, Ripply3, Cldn9	5	Epibranchial placode	Foxi2+ Epibranchial Placode	Defines epibranchial placode identity through the pioneer transcription factor Foxi2, a master regulator of cranial placode specification, combined with epithelial junction and glycosylation genes (Cldn9, Galnt3) that establish placodal epithelial character. Ripply3, a transcriptional repressor involved in pharyngeal segmentation, links this program to branchial arch patterning cues that position…
P70	Fosb, Egr1, Zfp36, Fos, Junb	5	Extraembryonic ectoderm, Lens placode, Macrophage, Megakaryocyte, Trigeminal placode	IEG/AP-1 Response	Immediate early gene (IEG) response program centered on AP-1 transcription factor components (Fos, Fosb, Junb) along with the early-response transcription factor Egr1 and the mRNA decay factor Zfp36/TTP. This program reflects rapid, transient transcriptional activation in response to growth factors, cytokines, or stress signals, and its activity across diverse cell types is consistent with a gene…
P71	Vgll2, Nkx2-6, Plet1, Prdm1	4	Epibranchial placode, Midgut, Myotome, Pharyngeal endoderm, Primordial germ cell	Prdm1 Fate Specification	Prdm1 (Blimp1)-centered program for cell fate specification across multiple lineages. Prdm1 and Nkx2-6 jointly drive pharyngeal endoderm and epibranchial placode patterning, while Vgll2 marks myotomal commitment and Plet1 labels specified progenitors including primordial germ cells. The program unifies Prdm1's repeated deployment as a fate-locking transcriptional repressor in pharyngeal apparatus…
P72	Sema3d, Met, Hs6st3, Pdgfc	4	Epibranchial placode, Epidermal progenitor, Hypaxial myogenic progenitor, Myotome, Trigeminal placode	Migration/Guidance Signaling	Encodes a cell migration and guidance signaling module combining receptor tyrosine kinase signaling (Met, Pdgfc), semaphorin-mediated guidance (Sema3d), and heparan sulfate modification (Hs6st3) that tunes growth factor availability. This program is active in cell populations that undergo delamination and long-range migration during development, including hypaxial muscle precursors (where Met is …
P73	Phox2b, Hopx, Nmnat2, Heyl, Phox2a, Itga4, Gm2102, Npr3, Ccl6, Rgcc, BC006965, Ngfr, Enpp2, Fam210b, Rflna, Ret, Gm33152, Gfra2, Fam89a, Inpp4b, 1700019D03Rik, Tmem132e, Gap43, Tmeff2, Camk2b, Egflam, 2610204G07Rik, Fhdc1, Fam110d, Mgll, Pcdh1, Pxdc1, Sdc3, Sntb1, Arhgef26, Cdc42ep1, Prickle2, Pde4b, Gadd45a, Dusp5	40	Autonomic neuron, Autonomic progenitor, Cranial neural crest, Sacral neural crest, Trunk neural crest, Vagal neural crest	Phox2 Autonomic Neuron	Defines autonomic neuron specification from neural crest progenitors, driven by the master transcription factors Phox2b and Phox2a together with GDNF/RET/Gfra2 signaling. This program activates across all neural crest axial populations and their autonomic derivatives, promoting neuronal differentiation (Gap43, Nmnat2, Camk2b), cell migration (Itga4), and neurotrophic receptor expression (Ngfr, Re…
P74	Sox10, Cdh19, Tfap2b, Foxd3, Tfap2a, Erbb3, Gm12688, ENSMUSG00000122671, Tnik, Luzp2, Cdh6, Plcg2, Grik2, Phactr1, Cotl1	15	Autonomic neuron, Autonomic progenitor, Cranial neural crest, Dorsal root ganglion progenitor, Sacral neural crest, Trunk neural crest, Vagal neural crest	Neural Crest Identity	Core neural crest specification and identity program driven by the master regulators Sox10, Foxd3, Tfap2a, and Tfap2b. Active across all neural crest populations (cranial, trunk, vagal, sacral) and their peripheral nervous system derivatives, with Erbb3 and Cdh19 supporting migration and cell-cell adhesion. This program defines the shared transcriptional identity of the neural crest lineage as it…
P75	Insc, Ndst3, Prdm12, Gfra1, Nkain4, Lgi4	6	Autonomic neuron, Autonomic progenitor, Dorsal root ganglion neuron, Dorsal root ganglion progenitor, Epibranchial sensory neuron, Midbrain neuron, Otic sensory neuron, Trigeminal ganglion neuron, Trigeminal sensory neuron, Trunk neural crest, Vagal neural crest	PNS Neuron Specification	Specifies peripheral nervous system neuron identity across neural crest-derived sensory and autonomic lineages. Prdm12 is a master transcription factor for somatosensory (particularly nociceptor) neuron fate, while Gfra1 (GDNF receptor) mediates neurotrophic signaling essential for sensory and autonomic neuron survival and differentiation. Lgi4 promotes peripheral nerve maturation, and Insc regul…
P76	Mef2c, Plxna4, Adam12, Pde7b, Lama4, Mcam	6	Arterial endothelial cell, Autonomic neuron, Autonomic progenitor, Cranial neural crest, Endocardial cell, Endothelial cell, Endothelial progenitor, Epicardium	Mef2c Vascular Morphogenesis	Mef2c-driven program active across endothelial, endocardial, epicardial, and neural crest lineages during cardiovascular morphogenesis. The combination of vascular ECM components (Lama4, Mcam), a metalloprotease (Adam12), and semaphorin receptor guidance (Plxna4) points to a role in vascular remodeling and patterning, unifying cell types that contribute to heart and great vessel development inclu…

## Sheet: S4
	Name	Primer sequence	PCR & product size (bp)	Purpose
1	PEmax_KI_F1	CTCTGTGGGCTGGGCC	1+2 = 363 bp	To check the presence of the PEmax insert in PEmax mESCs and mice
2	PEmax_KI_R1	ATGGTGGGGTACTTCTCGTG
3	PEmax_LHA_F1	AAAGTCGCTCTGAGTTGTTAT	3+4 = 283bp	To check the integrity of the left homology arm sequence in PEmax mESCs and mice
4	PEmax_LHA_R1	GGCTATGAACTAATGACCCCG
5	PEmax_KI_status_F1	AAAGTCGCTCTGAGTTGTTAT	5+6 = 607 (if het. Or no KI); no amp if homozygous KI	To check the status of a Rosa26 genomic knock-in in PEmax mESCs and mice
6	PEmax_KI_status_R1	GGAGCGGGAGAAATGGATATG
7	PEmax_LSL_status_F1	GGGCAACGTGCTGGTTATTG	7+8 = 1550bp if LSL intact; 882bp if recomb.	To check the status of the recombination cassette in PEmax mESCs and mice
8	PEmax_LSL_status_R1	ATGGTGGGGTACTTCTCGTG
9	PEmax_LSL_status_F2	CCTCCCCCTGAACCTGAAAC	9+10 = 1271bp if LSL intact; no amp. If rec.	To check the status of the recombination cassette in PEmax mESCs and mice
10	PEmax_LSL_status_R2	ATGGTGGGGTACTTCTCGTG
11	LTC Forward primer pool for bulk sequencing	TCGTCGGCAGCGTCAGATGTGTATAAGAGACAG-[1N-to-4N]- GAATCCAGCTAGCTGTGCAGC
12	LTC Reverse primer pool for bulk sequencing	GTCTCGTGGGCTCGGAGATGTGTATAAGAGACAG-[1N-to-4N]- CCTTAGCCGCTAATAGGTGAGC
13	pegArray Forward primer pool	TCGTCGGCAGCGTCAGATGTGTATAAGAGACAG -[1N-to-4N]-GAAAAAGTGGCACCGAGTCGGTG
14	pegArray Reverse primer pool	GTCTCGTGGGCTCGGAGATGTGTATAAGAGACAG- [1N-to-4N]-NGTTGGTTTAACGCGTAACTAGATAGAACCG
15	10X-LTC_PCR1_F 1	GTCTCGTGGGCTCGGAGATGTGTATAAGAGACAGGAATCCAGCTAGCTGTGCAGC
16	10X-LTC_PCR1_F 2	GTCTCGTGGGCTCGGAGATGTGTATAAGAGACAGTGAATCCAGCTAGCTGTGCAGC
17	10X-LTC_PCR1_F 3	GTCTCGTGGGCTCGGAGATGTGTATAAGAGACAGATGAATCCAGCTAGCTGTGCAGC
18	10X-LTC_PCR1_F 4	GTCTCGTGGGCTCGGAGATGTGTATAAGAGACAGGATGAATCCAGCTAGCTGTGCAGC
19	10X-LTC_PCR1_F 5	GTCTCGTGGGCTCGGAGATGTGTATAAGAGACAGCGATGAATCCAGCTAGCTGTGCAGC
20	10X-LTC_PCR1_F 6	GTCTCGTGGGCTCGGAGATGTGTATAAGAGACAGTCGATGAATCCAGCTAGCTGTGCAGC
21	10X-LTC_PCR1_F 7	GTCTCGTGGGCTCGGAGATGTGTATAAGAGACAGATCGATGAATCCAGCTAGCTGTGCAGC
22	10X-LTC_PCR1_F 8	GTCTCGTGGGCTCGGAGATGTGTATAAGAGACAGGATCGATGAATCCAGCTAGCTGTGCAGC
23	10X-LTC_PCR1_common R	ACACTCTTTCCCTACACGACG
24	10X-LTC_PCR2_common R	AATGATACGGCGACCACCGAGATCTACACTCTTTCCCTACACGACGCTC
25	10X-LTC_PCR2_F_i701	CAAGCAGAAGACGGCATACGAGATTCGCCTTAGTCTCGTGGGCTCGG
26	10X-LTC_PCR2_F_i702	CAAGCAGAAGACGGCATACGAGATCTAGTACGGTCTCGTGGGCTCGG
27	10X-LTC_PCR2_F_i703	CAAGCAGAAGACGGCATACGAGATTTCTGCCTGTCTCGTGGGCTCGG
28	10X-LTC_PCR2_F_i704	CAAGCAGAAGACGGCATACGAGATGCTCAGGAGTCTCGTGGGCTCGG
29	10X-LTC_PCR2_F_i705	CAAGCAGAAGACGGCATACGAGATAGGAGTCCGTCTCGTGGGCTCGG
30	10X-LTC_PCR2_F_i706	CAAGCAGAAGACGGCATACGAGATCATGCCTAGTCTCGTGGGCTCGG
31	10X-LTC_PCR2_F_i707	CAAGCAGAAGACGGCATACGAGATGTAGAGAGGTCTCGTGGGCTCGG
32	10X-LTC_PCR2_F_i708	CAAGCAGAAGACGGCATACGAGATCCTCTCTGGTCTCGTGGGCTCGG
33	10X-LTC_PCR2_F_i709	CAAGCAGAAGACGGCATACGAGATAGCGTAGCGTCTCGTGGGCTCGG
34	10X-LTC_PCR2_F_i710	CAAGCAGAAGACGGCATACGAGATCAGCCTCGGTCTCGTGGGCTCGG
35	10X-LTC_PCR2_F_i711	CAAGCAGAAGACGGCATACGAGATTGCCTCTTGTCTCGTGGGCTCGG
36	10X-LTC_PCR2_F_i712	CAAGCAGAAGACGGCATACGAGATTCCTCTACGTCTCGTGGGCTCGG
37	10X-LTC_PCR2_F_i714	CAAGCAGAAGACGGCATACGAGATTCATGAGCGTCTCGTGGGCTCGG
38	10X-LTC_PCR2_F_i715	CAAGCAGAAGACGGCATACGAGATCCTGAGATGTCTCGTGGGCTCGG
39	10X-LTC_PCR2_F_i716	CAAGCAGAAGACGGCATACGAGATTAGCGAGTGTCTCGTGGGCTCGG
40	10X-LTC_PCR2_F_i718	CAAGCAGAAGACGGCATACGAGATGTAGCTCCGTCTCGTGGGCTCGG
41	10X-LTC_PCR2_F_i719	CAAGCAGAAGACGGCATACGAGATTACTACGCGTCTCGTGGGCTCGG
42	10X-LTC_PCR2_F_i720	CAAGCAGAAGACGGCATACGAGATAGGCTCCGGTCTCGTGGGCTCGG
43	10X-LTC_PCR2_F_i721	CAAGCAGAAGACGGCATACGAGATGCAGCGTAGTCTCGTGGGCTCGG
44	10X-LTC_PCR2_F_i722	CAAGCAGAAGACGGCATACGAGATCTGCGCATGTCTCGTGGGCTCGG
45	10X-LTC_PCR2_F_i723	CAAGCAGAAGACGGCATACGAGATGAGCGCTAGTCTCGTGGGCTCGG
46	10X-LTC_PCR2_F_i724	CAAGCAGAAGACGGCATACGAGATCGCTCAGTGTCTCGTGGGCTCGG
47	10X-LTC_PCR2_F_i726	CAAGCAGAAGACGGCATACGAGATGTCTTAGGGTCTCGTGGGCTCGG
48	10X-LTC_PCR2_F_i727	CAAGCAGAAGACGGCATACGAGATACTGATCGGTCTCGTGGGCTCGG
49	10X-LTC_PCR2_F_i728	CAAGCAGAAGACGGCATACGAGATTAGCTGCAGTCTCGTGGGCTCGG
50	10X-LTC_PCR2_F_i729	CAAGCAGAAGACGGCATACGAGATGACGTCGAGTCTCGTGGGCTCGG
